# Supplementary material for: Tracking rehabilitated sea turtles in the Indian Ocean using satellite telemetry: Insights into behaviour, ecology, and conservation implications
Source: PLoS One. 2026 Jun 26;21(6):e0351541. doi: 10.1371/journal.pone.0351541 (PMC13308851; doi:10.1371/journal.pone.0351541)
Supplement: S1 Table — (CSV) [file pone.0351541.s001.csv]

0	X	Y	Prog.num	Tag no	name	Quality	Date	Time	Lat	Long	Dist (km)	datim	time (h)	speed (km/h)	turning angle	current u (x)	current v (y)	current.magnitude	current.bearing.360	path.bearing	path.velocity	turt.x	turt.y	effort.x	effort.y	effort.velocity	effort.bearing	diff.bearing	bathy	species	bw
1	343420.2925	478860.3812	5264	121121	Tiger				4.33099985	73.58899689	0	23/11/2012 01:59	0	0	NA	0.156	-0.142	0.210950231	132.3102297	48.65136619	0	0	0	-0.156	0.142	0.210950231	137.6897703	83.65886349	NA	CM	4.7
2	355203.4614	489121.8612	5264	129727	Alex	B			4.42399979	73.69499969	0	28/06/2013 08:34	0	#DIV/0!	NA	0.1681	0.0367	0.172059583	77.68429419	224.2997077	#DIV/0!	#DIV/0!	#DIV/0!	#DIV/0!	#DIV/0!	#DIV/0!	#DIV/0!	146.6154135	-6	CM	3.9
3	350089.46	483934.3405	5264	129727	Alex	B			4.37699986	73.64900208	7.284461673	28/06/2013 19:35	11.01666667	0.661221937	104.1773319	0.1681	0.0367	0.172059583	77.68429419	78.78264702	0.18367276	0.040401596	-0.1791742	-0.1277	-0.2159	0.250815774	-120.6060478	1.098352834	NA	CM	3.9
4	359636.8687	485797.3068	5264	129727	Alex	B			4.39400005	73.73500061	9.727469223	28/06/2013 22:28	2.883333333	1.798836124	96.28155957	0.1681	0.0367	0.172059583	77.68429419	308.8802196	0.499676701	-0.498274983	-0.037401168	-0.6664	-0.0741	0.670482364	-173.6547545	128.8040746	-216	CM	3.9
5	353984.7244	490340.2546	5264	129727	Alex	A			4.43499994	73.68399811	7.251559201	30/06/2013 10:57	36.48333333	0.198763614	110.135401	0.1773	0.1647	0.241994587	47.10994285	77.01320634	0.055212115	0.050404043	0.022534642	-0.1269	-0.1422	0.190561205	-131.751912	29.9032635	-4	CM	3.9
6	363643.5202	492534.9081	5264	129727	Alex	B			4.45499992	73.77100372	9.904990667	30/06/2013 19:11	8.233333333	1.203035304	55.94293832	0.1773	0.1647	0.241994587	47.10994285	342.4916589	0.334176473	0.215189654	-0.25567035	0.0379	-0.4204	0.422074469	-84.84962049	64.61828398	-435	CM	3.9
7	356030.1699	516651.2493	5264	129727	Alex	B			4.67299986	73.70200348	25.2895436	02/07/2013 10:34	39.38333333	0.79007098	67.88538854	0.2886	0.1376	0.319724444	64.5089185	77.37683847	0.219464161	0.219110347	0.012456872	-0.0695	-0.1251	0.143141938	-119.0425999	12.86791997	-2252	CM	3.9
8	388875.6129	523894.1327	5264	129727	Alex	2			4.73899984	73.9980011	33.63454311	02/07/2013 20:26	9.866666667	2.006430323	29.34007275	0.3026	0.065	0.309502439	77.87679803	89.70289462	0.557341756	0.532923446	0.163163826	0.2303	0.0982	0.25036978	23.08369735	11.82609659	-2489	CM	3.9
9	459522.7022	524156.1493	5264	129727	Alex	0			4.7420001	74.63500214	70.64757513	04/07/2013 09:01	36.58333333	1.931141006	75.40745693	0.32	-0.0971	0.334407551	106.8797648	183.6769351	0.536428057	0.451374671	0.289855078	0.1314	0.387	0.408648427	71.24719568	76.79717026	-2550	CM	3.9
10	459299.2167	520729.5171	5264	129727	Alex	A			4.71099997	74.63300323	3.433912313	04/07/2013 10:11	1.166666667	2.943353411	68.51936515	0.32	-0.0971	0.334407551	106.8797648	96.60266536	0.81759817	0.776226761	-0.256785478	0.4562	-0.1597	0.483365607	-19.29073001	10.27709946	-2562	CM	3.9
11	465065.2703	520063.4579	5264	129727	Alex	B			4.70499992	74.68499756	5.804395656	04/07/2013 18:08	7.95	0.730112661	69.81011268	0.32	-0.0971	0.334407551	106.8797648	345.2297311	0.202809073	-0.05918135	0.193982184	-0.3792	0.2911	0.478024407	142.488009	121.6500337	-2597	CM	3.9
12	464069.4299	523822.2423	5264	129727	Alex	B			4.73899984	74.6760025	3.888464816	04/07/2013 20:05	1.95	1.994084521	101.6045312	0.32	-0.0971	0.334407551	106.8797648	71.17692346	0.553912367	0.553718188	-0.014665544	0.2337	0.0824	0.247829843	19.42819333	35.70284135	-2527	CM	3.9
13	469947.1438	525809.4354	5264	129727	Alex	B			4.75699997	74.72899628	6.204551292	04/07/2013 21:48	1.716666667	3.614301723	163.5628654	0.32	-0.0971	0.334407551	106.8797648	87.12769847	1.003972701	-0.967789258	0.267105103	-1.2878	0.3642	1.338299866	164.208343	19.75206634	-2579	CM	3.9
14	472165.5646	525919.1284	5264	129727	Alex	B			4.7579999	74.74900055	2.221131161	04/07/2013 22:22	0.566666667	3.919643225	120.7288138	0.32	-0.0971	0.334407551	106.8797648	59.52420878	1.088789785	0.642036193	-0.879347896	0.322	-0.7822	0.845942717	-67.62399101	47.35555603	-2639	CM	3.9
15	494678.396	539068.2634	5264	129727	Alex	B			4.87699986	74.95200348	26.07158089	06/07/2013 19:47	45.41666667	0.574053157	161.1725587	0.1822	-0.2175	0.283730665	140.0470529	79.07176158	0.15945921	-0.010729212	-0.159097843	-0.1929	0.0584	0.20157503	163.1582603	60.97529133	-2645	CM	3.9
16	497560.4215	539620.8163	5264	129727	Alex	B			4.88199997	74.97799683	2.934516209	06/07/2013 21:27	1.666666667	1.760709725	99.0234936	0.1822	-0.2175	0.283730665	140.0470529	65.53412803	0.489086035	0.384305204	-0.302513899	0.2021	-0.085	0.219257558	-22.81365752	74.51292487	-2620	CM	3.9
17	559739.0346	567722.734	5264	129727	Alex	B			5.13600016	75.53900146	68.23413883	08/07/2013 08:26	34.98333333	1.950475622	59.47847186	0.1113	-0.2062	0.234320571	151.6412811	261.5531976	0.541798784	-0.178841856	-0.511430849	-0.2901	-0.3052	0.421127258	-133.5482193	109.9119165	-2209	CM	3.9
18	526822.695	562838.8798	5264	129727	Alex	B			5.09200001	75.24199677	33.27668018	08/07/2013 19:26	11	3.025152744	142.6784161	0.1282	-0.1917	0.230616847	146.2272447	292.1513242	0.840320207	0.491522559	-0.681574372	0.3633	-0.4899	0.60990178	-53.43697458	145.9240795	-2260	CM	3.9
19	522721.6643	564495.5374	5264	129727	Alex	1			5.10699987	75.20500183	4.423004289	08/07/2013 21:01	1.583333333	2.793476393	23.40485435	0.1282	-0.1917	0.230616847	146.2272447	171.2925735	0.775965665	0.71804074	0.294177172	0.5898	0.4859	0.76419155	39.47975077	25.06532883	-2313	CM	3.9
20	522943.6777	563058.5932	5264	129727	Alex	1			5.09399986	75.20700073	1.453993947	08/07/2013 22:09	1.133333333	1.282935836	163.5223559	0.1282	-0.1917	0.230616847	146.2272447	90.45864807	0.356371066	0.319540781	-0.157778408	0.1913	0.0339	0.19432439	10.05315167	55.76859662	-2276	CM	3.9
21	550100.009	562851.3922	5264	129727	Alex	A			5.09200001	75.45200348	27.15712179	10/07/2013 10:47	36.63333333	0.741322706	114.9042409	0.0052	-0.1682	0.168280361	178.2292319	115.1694516	0.205922974	0.205784233	-0.007557818	0.2006	0.1606	0.256982383	38.69024014	63.05978031	-2251	CM	3.9
22	555311.1586	560423.3031	5264	129727	Alex	2			5.07000017	75.49900055	5.749060467	10/07/2013 21:50	11.05	0.520276965	100.3259498	0.0052	-0.1682	0.168280361	178.2292319	82.79298057	0.144521379	0.087112469	0.11531629	0.0819	0.2835	0.295112079	73.88513385	95.43625137	-2298	CM	3.9
23	597648.44	565774.8392	5264	129727	Alex	B			5.11800003	75.8809967	42.67416478	12/07/2013 22:06	48.26666667	2.531313836	49.43312318	0.0353	-0.2359	0.238526518	171.4894261	45.08960551	0.703142732	0.421434301	0.562852407	0.3861	0.7988	0.887189442	64.19986625	126.3998206	-2236	CM	3.9
24	597759.9203	565885.5365	5264	129727	Alex	B			5.11899996	75.88200378	0.157104248	12/07/2013 22:27	0.35	0.448869279	105.2547603	0.0353	-0.2359	0.238526518	171.4894261	81.56550894	0.124685911	-0.068383985	0.104260285	-0.1037	0.3402	0.355611288	106.9517039	89.92391716	-2236	CM	3.9
25	632335.9318	571027.3346	5264	129727	Alex	A			5.16499996	76.19400024	34.95623928	14/07/2013 08:55	34.46666667	1.014204235	58.60890778	0.0926	-0.256	0.272232915	160.1139927	88.59538905	0.281723399	0.046603105	0.277842085	-0.046	0.5338	0.535820012	94.92455586	71.51860364	-2502	CM	3.9
26	636880.6416	571146.5655	5264	129727	Alex	B			5.16599989	76.23500061	4.546273481	14/07/2013 10:45	1.833333333	2.479785535	108.293092	0.0926	-0.256	0.272232915	160.1139927	96.25402987	0.688829315	0.68853657	0.020080275	0.5959	0.2761	0.656780567	24.85693286	63.85996281	-2649	CM	3.9
27	657171.9585	568977.4141	5264	129727	Alex	B			5.14599991	76.41799927	20.40692928	14/07/2013 22:51	12.1	1.686523081	93.4480111	0.0926	-0.256	0.272232915	160.1139927	26.26527371	0.468478634	0.290155396	0.367807118	0.1976	0.6238	0.654342002	72.42736593	133.848719	-2750	CM	3.9
28	663351.1838	581486.4812	5264	129727	Alex	B			5.25899982	76.47399902	13.95204599	16/07/2013 09:44	34.88333333	0.399963096	93.24423001	0.1465	-0.097	0.175702163	123.5091817	62.74100487	0.11110086	-0.058587054	0.094397871	-0.2051	0.1914	0.280524233	136.9774295	60.76817682	-2756	CM	3.9
29	693791.7502	597158.3967	5264	129727	Alex	2			5.4000001	76.74900055	34.23794695	16/07/2013 19:40	9.933333333	3.446773183	164.6652325	0.1258	-0.071	0.144452899	119.4398577	0	0.957436995	-0.429002257	0.855945479	-0.5548	0.9269	1.080293231	120.9016762	119.4398577	-2599	CM	3.9
30	693789.8423	597821.9461	5264	129727	Alex	3			5.40600014	76.74900055	0.663552185	16/07/2013 21:16	1.6	0.414720116	160.5048281	0.1258	-0.071	0.144452899	119.4398577	26.04256067	0.115200032	0.049610603	0.103970359	-0.0762	0.175	0.190838808	113.5303192	93.39729704	-2595	CM	3.9
31	718557.5093	648555.6225	5264	129727	Alex	0			5.86399984	76.97399902	56.45656073	18/07/2013 22:00	48.73333333	1.175290492	119.9017416	0.3391	-0.005	0.33913686	90.84476007	77.4834546	0.326469581	0.326064426	-0.016259687	-0.013	-0.0113	0.017225177	-139.180659	13.36130547	-2497	CM	3.9
32	845493.9764	677030.7971	5264	129727	Alex	B			6.11600018	78.1210022	130.0911305	22/07/2013 10:21	84.35	1.542277777	48.35492173	0.4118	-0.1947	0.455507772	115.3048936	79.62454144	0.428410494	-0.24896191	-0.348645261	-0.6608	-0.1539	0.678458139	-166.8851002	35.68035211	-3225	CM	3.9
33	871063.6947	681835.6265	5264	129727	Alex	B			6.15799999	78.35199738	26.017242	22/07/2013 20:19	9.966666667	2.610425618	45.58489895	0.4005	-0.272	0.484132472	124.1824282	111.3286822	0.725118227	-0.571739524	-0.445993678	-0.9722	-0.174	0.987685927	-169.8536576	12.85374598	-2877	CM	3.9
34	882508.2154	677478.8326	5264	129727	Alex	B			6.11800003	78.45500183	12.24576285	22/07/2013 22:54	2.583333333	5.063973729	59.89768164	0.4005	-0.272	0.484132472	124.1824282	102.4242875	1.406659369	1.392484687	0.199190804	0.992	0.4712	1.098205078	25.40762751	21.75814072	-2935	CM	3.9
35	979491.3129	656896.9007	5264	129727	Alex	1			5.92600012	79.32800293	99.14301347	24/07/2013 21:32	46.63333333	2.126011726	123.4034179	0.448	-0.2861	0.531561107	122.5629554	105.201793	0.590558813	-0.516507289	-0.286321378	-0.9645	-0.0002	0.964507315	-179.9868492	17.36116237	-3537	CM	3.9
36	983606.4354	655820.5134	5264	129727	Alex	2			5.91599989	79.36499786	4.253568225	24/07/2013 22:31	0.983333333	4.325662602	127.1319508	0.448	-0.2861	0.531561107	122.5629554	112.8782903	1.201572945	-0.758950198	0.931542881	-1.207	1.2176	1.71446288	134.7473219	9.68466514	-3676	CM	3.9
37	1093561.382	610707.4163	5264	129727	Alex	B			5.50099993	80.35099792	118.8498285	26/07/2013 10:51	36.33333333	3.308868564	168.5821838	0.8329	-0.1706	0.850192196	101.5755865	126.1439281	0.919130157	0.014349393	0.919018139	-0.8186	1.0896	1.362825295	126.9148658	24.56834154	-4172	CM	3.9
38	1108344.964	600180.8993	5264	129727	Alex	3			5.40500021	80.48300171	18.14832929	26/07/2013 19:31	8.666666667	2.094037995	124.2171451	0.8329	-0.1706	0.850192196	101.5755865	99.31209914	0.581677221	-0.577988489	-0.065404098	-1.4109	0.1052	1.414804759	175.7359144	2.263487396	-4156	CM	3.9
39	1113805.9	599341.9754	5264	129727	Alex	2			5.39699984	80.53199768	5.524999577	26/07/2013 21:08	1.616666667	3.417525512	150.0673361	0.8496	-0.0969	0.855108046	96.50667779	104.5947842	0.949312642	-0.419417496	-0.851635753	-1.269	-0.7547	1.476492961	-149.2583481	8.088106384	-4225	CM	3.9
40	1116818.162	598592.0288	5264	129727	Alex	B			5.38999987	80.55899811	3.104213924	26/07/2013 22:08	1	3.104213924	68.25092123	0.8496	-0.0969	0.855108046	96.50667779	83.8125883	0.862281646	0.858329992	-0.082457634	0.0087	0.0144	0.016875862	58.84825446	12.69408949	-4231	CM	3.9
41	1281676.012	617900.4894	5264	129727	Alex	B			5.54799986	82.04000092	165.98472	28/07/2013 20:51	46.71666667	3.553008633	47.40047401	0.8457	0.269	0.88745112	72.35518913	286.4652985	0.986946843	0.92749893	-0.337357087	0.0818	-0.6064	0.61184964	-82.31705317	145.8898906	-4101	CM	3.9
42	1279772.6	618434.71	5264	129727	Alex	B			5.55299997	82.02300262	1.97695943	28/07/2013 21:55	1.066666667	1.853399465	178.6988798	0.8457	0.269	0.88745112	72.35518913	26.79056728	0.514833185	0.478568166	0.189804421	-0.3671	-0.0792	0.375576521	-167.8270086	45.56462185	-4117	CM	3.9
43	1380660.634	823982.8475	5264	129727	Alex	0			7.3829999	82.95500183	228.9725576	01/08/2013 20:04	94.15	2.443834319	165.4596448	-0.1083	-0.0643	0.125949911	239.3014998	96.45217754	0.678842866	0.669172589	-0.114173918	0.7775	-0.0499	0.779070622	-3.670425158	142.8493223	-3826	CM	3.9
44	1768623.874	787270.5321	5264	129727	Alex	B			6.98199987	86.41100311	389.6963816	05/08/2013 06:44	82.66666667	4.714069132	32.79189231	0.3279	0.1846	0.376291868	60.62151056	32.6386332	1.309463648	0.900310011	0.950861151	0.5724	0.7663	0.956456676	53.23964814	27.98287735	-3826	CM	3.9
45	1776312.755	799869.8992	5264	129727	Alex	A			7.09200001	86.48200226	14.76018074	05/08/2013 09:23	2.65	1.668759275	115.5159385	0.3279	0.1846	0.376291868	60.62151056	5.663838987	0.463544243	-0.409687509	0.216862653	-0.7376	0.0323	0.738292769	177.4954344	54.95767157	-3849	CM	3.9
46	1776397.015	801000.2396	5264	129727	Alex	1			7.10200024	86.48300171	1.133476645	05/08/2013 10:01	0.633333333	1.789699966	54.74930971	0.3279	0.1846	0.376291868	60.62151056	33.472235	0.497138879	0.497030277	-0.010390823	0.1691	-0.195	0.25812104	-49.06242965	27.14927555	-3852	CM	3.9
47	1777263.5	802375.8503	5264	129727	Alex	B			7.11399984	86.49099731	1.625761808	05/08/2013 10:59	0.966666667	1.681822559	59.56880775	0.3279	0.1846	0.376291868	60.62151056	58.85613488	0.467172933	0.449989848	-0.125537589	0.1221	-0.3101	0.333303548	-68.51225104	1.765375681	-3847	CM	3.9
48	1862546.628	856642.0266	5264	129727	Alex	1			7.57399988	87.26000214	101.0842707	07/08/2013 10:37	47.63333333	2.964045794	140.2108577	0.3319	-0.0725	0.339726154	102.3220967	73.91764291	0.823346054	-0.766312441	-0.301104578	-1.0982	-0.2286	1.121753368	-168.2411957	28.40445381	-3712	CM	3.9
49	1968830.064	890472.642	5264	129727	Alex	0			7.84399986	88.20899963	111.5377934	09/08/2013 08:40	46.05	2.495027028	100.9563574	-0.0428	-0.3704	0.372864587	186.5913386	134.446922	0.693063063	0.619591257	-0.310552867	0.6624	0.0598	0.66508936	5.162663415	52.14441655	-3691	CM	3.9
50	2030518.855	833982.7355	5264	129727	Alex	0			7.32999992	88.73699951	83.64577926	11/08/2013 09:00	48.33333333	1.712924007	154.8388552	0.2796	-0.3992	0.487377472	144.9925705	179.2426312	0.475812224	0.137317175	-0.455566972	-0.1423	-0.0564	0.153041295	-158.3884376	34.25006077	-3755	CM	3.9
51	2030897.096	825457.5809	5264	129727	Alex	B			7.25500011	88.73799896	8.533541335	11/08/2013 10:59	1.983333333	1.586913224	85.71946635	0.2796	-0.3992	0.487377472	144.9925705	113.1141227	0.440809229	-0.190871928	0.397342023	-0.4705	0.7965	0.925107037	120.5679231	31.87844772	-3747	CM	3.9
52	2040677.852	821661.394	5264	129727	Alex	0			7.21899986	88.82299805	10.49162578	11/08/2013 18:16	7.283333333	1.440497818	93.57305994	0.2796	-0.3992	0.487377472	144.9925705	93.39229492	0.400138283	-0.387629335	0.099268039	-0.6672	0.4985	0.832865759	143.2376384	51.60027554	-3719	CM	3.9
53	2042612.537	821607.4083	5264	129727	Alex	3			7.21799994	88.83999634	1.935438307	11/08/2013 19:53	1.616666667	1.197178334	95.70947043	0.2796	-0.3992	0.487377472	144.9925705	123.0768903	0.332549537	-0.029944534	-0.331198611	-0.3095	0.068	0.31692587	167.6099567	21.91568014	-3722	CM	3.9
54	2102149.457	785594.4542	5264	129727	Alex	2			6.88600016	89.35299683	69.58144611	13/08/2013 09:36	37.71666667	1.844846119	90.03099869	0.5218	-0.0028	0.521807512	90.30744853	167.5195612	0.512457255	-0.268091247	-0.43673736	-0.7899	-0.4339	0.901237935	-151.2172162	77.21211264	-3613	CM	3.9
55	2102409.592	784575.206	5264	129727	Alex	B			6.87699986	89.35500336	1.051920838	13/08/2013 10:10	0.566666667	1.856330891	127.7785733	0.5218	-0.0028	0.521807512	90.30744853	132.0021017	0.51564747	-0.205257691	0.473034453	-0.7271	0.4758	0.868925378	146.7966216	41.69465317	-3607	CM	3.9
56	2119041.098	770583.4899	5264	129727	Alex	1			6.75	89.49700165	21.73419194	13/08/2013 19:36	9.433333333	2.303977944	64.7332578	0.6308	-0.03	0.631512977	92.72285861	83.8389124	0.639993873	0.63522933	-0.077947775	0.0044	-0.0479	0.048151927	-84.72209678	8.883946209	-3306	CM	3.9
57	2152030.468	775142.068	5264	129727	Alex	B			6.78100014	89.78700256	33.30284064	15/08/2013 08:14	36.63333333	0.909085732	50.39516173	0.387	0.1661	0.421139181	66.77104039	101.238164	0.252523814	0.060660602	0.245129697	-0.3263	0.079	0.335772386	166.3867503	34.46712366	-3028	CM	3.9
58	2180545.738	770428.9993	5264	129727	Alex	2			6.73199987	90.03500366	28.9021383	15/08/2013 19:15	11.01666667	1.76605067	28.75678622	0.2924	0.1077	0.311603995	69.77968101	132.4372983	0.490569631	0.012654078	0.4904064	-0.2797	0.3827	0.474048488	126.1655884	62.65761734	-3080	CM	3.9
59	2193368.551	759494.0285	5264	129727	Alex	B			6.6329999	90.14399719	16.85224384	17/08/2013 07:53	36.63333333	0.460024855	23.83739984	0.2924	0.1077	0.311603995	69.77968101	113.3314081	0.127784682	-0.029198822	0.124403994	-0.3216	0.0167	0.322032337	177.0267022	43.55172707	-2905	CM	3.9
60	2203924.148	755355.8485	5264	129727	Alex	2			6.59399986	90.23500061	11.33777572	17/08/2013 10:31	2.633333333	1.568170063	65.94963131	0.2224	0.0606	0.230508395	74.75796153	105.075153	0.435602795	-0.351256446	-0.257621242	-0.5737	-0.3182	0.656007985	-150.9817978	30.31719148	-2640	CM	3.9
61	2218590.669	751918.0461	5264	129727	Alex	2			6.55999994	90.36199951	15.06404125	17/08/2013 18:55	8.4	1.793338244	150.2917303	0.2224	0.0606	0.230508395	74.75796153	30.83367387	0.498149512	-0.431326541	0.249219484	-0.6537	0.1886	0.680393783	163.9055815	43.92428766	-2539	CM	3.9
62	2238863.052	788252.2448	5264	129727	Alex	A			6.87099981	90.5490036	41.60701266	19/08/2013 07:32	36.61666667	1.13628619	109.2382599	0.1677	0.0829	0.187071377	63.69519561	86.96173472	0.315635053	-0.313951605	0.032555738	-0.4817	-0.0503	0.484275556	-174.0328708	23.2665391	-2858	CM	3.9
63	2245383.404	788814.2707	5264	129727	Alex	B			6.87400007	90.60600281	6.54452938	19/08/2013 09:22	1.833333333	3.569743298	46.83738624	0.1677	0.0829	0.187071377	63.69519561	348.8392587	0.991595361	0.686037851	-0.715970269	0.5183	-0.7989	0.952296086	-57.02293722	74.85593692	-2934	CM	3.9
64	2241092.256	807151.6683	5264	129727	Alex	A			7.03499985	90.5739975	18.83279325	19/08/2013 20:11	10.81666667	2.214026875	170.2306618	0.1677	0.0829	0.187071377	63.69519561	346.8632613	0.615007465	-0.575832168	-0.215989576	-0.7435	-0.2989	0.801358261	-158.1005599	76.83193435	-2880	CM	3.9
65	2240567.689	809085.1561	5264	129727	Alex	3			7.05200005	90.56999969	2.003383565	19/08/2013 21:07	0.933333333	2.146482391	40.85537588	0.1677	0.0829	0.187071377	63.69519561	58.84226143	0.596245109	0.576482105	-0.152238668	0.4088	-0.2351	0.471585626	-29.9082714	4.852934181	-2910	CM	3.9
66	2242250.415	810175.9168	5264	129727	Alex	A			7.06099987	90.58499908	2.005324267	19/08/2013 22:00	0.883333333	2.270178416	77.0391668	0.1677	0.0829	0.187071377	63.69519561	71.43388282	0.630605116	0.60544362	-0.176354288	0.4377	-0.2593	0.508755602	-30.6361992	7.738687206	-2908	CM	3.9
67	2244968.384	811187.6908	5264	129727	Alex	B			7.06899977	90.60900116	2.900179817	19/08/2013 22:49	0.816666667	3.551240592	53.10147071	0.1677	0.0829	0.187071377	63.69519561	316.880507	0.98645572	0.216454454	-0.962414857	0.0488	-1.0453	1.046451216	-87.32960698	106.8146887	-2867	CM	3.9
68	2224909.853	831035.4747	5264	129727	Alex	2			7.24800014	90.44000244	28.21841976	21/08/2013 07:12	32.38333333	0.871387126	40.37208769	0.1334	0.1438	0.196147903	42.85138255	75.8522611	0.242051979	-0.002558916	0.242038453	-0.136	0.0982	0.16773676	144.1496361	33.00087855	-2943	CM	3.9
69	2228539.073	832079.9926	5264	129727	Alex	B			7.25600004	90.47200012	3.776540494	21/08/2013 08:53	1.683333333	2.243489402	162.8008206	0.1334	0.1438	0.196147903	42.85138255	20.87255339	0.623191501	0.623143527	0.007732505	0.4897	-0.1361	0.50829429	-15.52711146	21.97882916	-3012	CM	3.9
70	2229058.74	833589.74	5264	129727	Alex	B			7.26900005	90.47699738	1.596681216	21/08/2013 09:46	0.883333333	1.807563641	92.63093232	0.1334	0.1438	0.196147903	42.85138255	180	0.502101011	-0.224978216	-0.448876629	-0.3584	-0.5927	0.692604167	-121.1604091	137.1486174	-3015	CM	3.9
71	2229134.961	831412.4184	5264	129727	Alex	A			7.25	90.47699738	2.178655267	21/08/2013 10:10	0.4	5.446638167	108.7648738	0.1334	0.1438	0.196147903	42.85138255	230.3004881	1.512955046	-0.724838111	-1.328022095	-0.8582	-1.4718	1.703770212	-120.247003	172.5508944	-3023	CM	3.9
72	2227245.827	829740.2442	5264	129727	Alex	B			7.23600006	90.45999908	2.522893339	21/08/2013 19:48	9.633333333	0.261892042	75.36105664	0.1334	0.1438	0.196147903	42.85138255	34.03480769	0.072747789	0.060711884	-0.040078773	-0.0727	-0.1839	0.197724469	-111.5691129	8.816574858	-3009	CM	3.9
73	2249037.74	864381.616	5264	129727	Alex	B			7.53100014	90.66100311	40.92569003	23/08/2013 08:24	36.6	1.118188252	135.9501725	0.0008	0.1323	0.132302419	0.346455517	244.4640973	0.310607848	-0.268611655	0.155964784	-0.2694	0.0237	0.270449001	174.9800943	115.8823582	-3089	CM	3.9
74	2218680.289	848595.1368	5264	129727	Alex	B			7.40299988	90.39099884	34.21677614	23/08/2013 10:59	2.583333333	4.367520937	75.27922595	0.1334	0.1438	0.196147903	42.85138255	69.65360833	1.21320026	0.089647208	1.209883569	-0.0438	1.0661	1.066981013	92.35013873	26.80222578	-2767	CM	3.9
75	2226354.618	851736.2665	5264	129727	Alex	0			7.42799997	90.45899963	8.292286686	23/08/2013 19:29	8.5	0.975563139	176.1987687	0.1334	0.1438	0.196147903	42.85138255	246.6241789	0.270989761	0.243365474	0.119200237	0.11	-0.0246	0.112683423	-12.6097098	156.2272037	-2915	CM	3.9
76	2223990.189	850619.3327	5264	129727	Alex	B			7.41900015	90.43800354	2.614969346	23/08/2013 20:27	0.966666667	2.705140703	50.99862295	0.1334	0.1438	0.196147903	42.85138255	55.48151812	0.751427973	-0.750855491	0.029326278	-0.8843	-0.1145	0.891634458	-172.6236425	12.63013557	-2874	CM	3.9
77	2226444.323	852427.8449	5264	129727	Alex	0			7.43400002	90.45999908	3.048522666	23/08/2013 21:10	0.716666667	4.253752557	65.85281504	0.1334	0.1438	0.196147903	42.85138255	310.6878562	1.181597933	0.362437811	-1.124638834	0.229	-1.2684	1.288951277	-79.764579	92.16352633	-2904	CM	3.9
78	2216074.873	860658.5601	5264	129727	Alex	A			7.50899982	90.37200165	13.23896428	25/08/2013 06:23	33.21666667	0.398563902	106.5744266	0.1579	0.1053	0.189790674	56.30155957	358.9864341	0.110712195	-0.110318601	0.009327189	-0.2682	-0.096	0.284871898	-160.3119961	57.31512547	-2713	CM	3.9
79	2215729.258	867068.1246	5264	129727	Alex	A			7.56500006	90.3710022	6.418875847	25/08/2013 08:07	1.733333333	3.703197604	92.20576075	0.1579	0.1053	0.189790674	56.30155957	13.91085972	1.028666001	0.792754052	0.655511064	0.6349	0.5502	0.840102305	40.9146007	42.39069985	-2756	CM	3.9
80	2216217.289	869379.419	5264	129727	Alex	B			7.58500004	90.37599945	2.362256732	25/08/2013 10:17	2.166666667	2.008847994	110.5631082	0.1579	0.1053	0.189790674	56.30155957	89.99848186	0.558013332	0.558012689	0.000847141	0.4001	-0.1045	0.413522144	-14.63101442	33.69692229	-2776	CM	3.9
81	2218846.171	869474.9657	5264	129727	Alex	B			7.58500004	90.39900208	2.630617512	25/08/2013 10:57	0.666666667	2.468080846	83.77697535	0.1579	0.1053	0.189790674	56.30155957	329.4910079	0.685578013	0.179795345	-0.661582078	0.0219	-0.7669	0.767194582	-88.36458539	86.81055166	-2775	CM	3.9
82	2213509.167	877766.6573	5264	129727	Alex	2			7.65899992	90.35500336	9.860819307	25/08/2013 20:50	9.883333333	0.915954962	180	0.0824	0.1176	0.143594986	35.01817071	#DIV/0!	0.254431934	0.254431934	0	0.172	-0.1176	0.208386051	-34.35627775		-2892	CM	3.9
83	2213509.167	877766.6573	5264	129727	Alex	B			7.65899992	90.35500336	0	25/08/2013 21:09	0.316666667	0	180	0.0824	0.1176	0.143594986	35.01817071	317.5451994	0	0	0	-0.0824	-0.1176	0.143594986	-125.0181707	77.47297135	-2892	CM	3.9
84	2212083.622	879205.1072	5264	129727	Alex	2			7.67199993	90.34300232	2.025170944	25/08/2013 21:41	0.533333333	3.797195521	129.4307349	0.0824	0.1176	0.143594986	35.01817071	345.0097308	1.054776534	-0.080208367	1.05172247	-0.1626	0.9341	0.948169958	99.87487309	50.00843993	-2902	CM	3.9
85	2208188.795	891788.2673	5264	129727	Alex	1			7.78299999	90.31300354	13.1721524	27/08/2013 07:48	34.11666667	0.386091423	120.269117	0.0824	0.1176	0.143594986	35.01817071	80.12594393	0.107247618	-0.096604457	-0.046579291	-0.179	-0.1642	0.242893877	-137.4735775	45.10777322	-2999	CM	3.9
86	2211479.039	892483.7819	5264	129727	Alex	B			7.78800011	90.34200287	3.362952551	27/08/2013 08:40	0.866666667	3.880329867	43.00869386	0.0824	0.1176	0.143594986	35.01817071	224.7342312	1.077869408	-1.010940084	-0.373901868	-1.0933	-0.4915	1.198735427	-155.7940991	170.2839395	-2964	CM	3.9
87	2209829.932	890702.6006	5264	129727	Alex	A			7.77299976	90.32700348	2.427377443	27/08/2013 09:23	0.716666667	3.387038293	126.2206004	0.0824	0.1176	0.143594986	35.01817071	350.5933373	0.94084397	0.549311328	0.76383535	0.4669	0.6462	0.797261761	54.15152248	44.42483337	-2998	CM	3.9
88	2209549.807	892068.0715	5264	129727	Alex	B			7.78499985	90.32499695	1.39390844	27/08/2013 10:22	0.983333333	1.417534007	24.38914436	0.0824	0.1176	0.143594986	35.01817071	354.6965716	0.393759446	0.1306376	-0.371457022	0.0482	-0.4891	0.491430195	-84.3669143	40.32159913	-2996	CM	3.9
89	2209071.105	895719.1762	5264	129727	Alex	A			7.81699991	90.3219986	3.682352661	27/08/2013 18:45	8.383333333	0.439246838	173.4287379	0.0824	0.1176	0.143594986	35.01817071	21.27524937	0.122013011	0.112837586	-0.046420404	0.0304	-0.164	0.166820681	-79.4870993	13.74292134	-2954	CM	3.9
90	2221232.256	930588.9028	5264	129727	Alex	B			8.11699963	90.44000244	36.92954666	29/08/2013 07:27	36.7	1.006254677	48.62335841	0.0107	0.1095	0.110021543	5.581046963	246.8151196	0.279515188	0.269793624	0.073076267	0.2591	-0.0364	0.261641347	-8.002276643	118.7659274	-3004	CM	3.9
91	2190032.833	915864.0158	5264	129727	Alex	B			7.99900007	90.16200256	34.49965641	29/08/2013 09:05	#REF!	2.484994299	21.23566219	0.0107	0.1095	0.110021543	5.581046963	281.4068915	0.690276194	0.441973744	0.530226776	0.4313	0.4207	0.602501504	44.29076819	84.17415543	-2887	CM	3.9
92	2189457.775	915956.8796	5264	129727	Alex	B			8	90.15699768	0.582507561	29/08/2013 10:16	1.183333333	0.49225991	138.6296591	0.0107	0.1095	0.110021543	5.581046963	53.5705402	0.136738864	0.04055855	-0.130585301	0.0299	-0.2401	0.241934877	-82.91072922	47.98949324	-2880	CM	3.9
93	2195223.574	920529.2162	5264	129727	Alex	A			8.03800011	90.20899963	7.358715264	29/08/2013 18:22	8.1	0.908483366	143.971114	0.0107	0.1095	0.110021543	5.581046963	0	0.252356491	-0.113074285	0.225605861	-0.1238	0.1161	0.169707527	136.8309927	5.581046963	-2865	CM	3.9
94	2195118.972	923275.4535	5264	129727	Alex	1			8.06200027	90.20899963	2.748228649	29/08/2013 20:03	1.683333333	1.632611079	147.7613056	0.0107	0.1095	0.110021543	5.581046963	346.1035895	0.453503078	-0.417558835	0.176945361	-0.4283	0.0674	0.433537203	171.050147	19.47745749	-2891	CM	3.9
95	2194987.531	923728.7717	5264	129727	Alex	B			8.06599998	90.20800018	0.47198956	29/08/2013 20:53	0.833333333	0.566387472	26.3624484	0.0107	0.1095	0.110021543	5.581046963	239.2848192	0.157329853	0.00930349	0.157054538	-0.0014	0.0476	0.047575039	91.68209327	126.2962277	-2894	CM	3.9
96	2191197.83	921292.8063	5264	129727	Alex	1			8.04599953	90.1740036	4.505080987	31/08/2013 08:45	35.86666667	1.085944199	57.2288853	0.0617	0.0427	0.075034525	55.31450523	270.0001404	0.301651166	-0.135199797	0.269656154	-0.1969	0.227	0.300464017	130.9438471	145.3143648	-2857	CM	3.9
97	2190969.027	921284.1173	5264	129727	Alex	B			8.04599953	90.17199707	0.228968292	31/08/2013 09:32	0.783333333	0.292299947	48.77200118	0.0617	0.0427	0.075034525	55.31450523	81.78939835	0.08119443	-0.028345699	0.076085851	-0.09	0.0334	0.096035634	159.6569502	26.47489312	-2857	CM	3.9
98	2193351.115	921718.4169	5264	129727	Alex	0			8.04899979	90.19300079	2.42135503	31/08/2013 19:46	10.23333333	3.424058558	153.9267848	0.0617	0.0427	0.075034525	55.31450523	287.6912545	0.951127377	0.60813214	0.731312921	0.5464	0.6886	0.879076696	51.56709162	127.6232508	-2879	CM	3.9
99	2188965.661	922926.5606	5264	129727	Alex	2			8.06099987	90.15499878	4.54882616	31/08/2013 20:33	0.783333333	5.807012119	53.51182939	0.0617	0.0427	0.075034525	55.31450523	291.2295644	1.613058922	-0.472027488	-1.542449071	-0.5337	-1.5851	1.672591584	-108.6086324	124.0849408	-2820	CM	3.9
100	2187461.73	923442.2279	5264	129727	Alex	B			8.06599998	90.14199829	1.589880525	31/08/2013 21:26	0.883333333	1.799864745	88.98484255	0.0617	0.0427	0.075034525	55.31450523	43.03176071	0.499962429	-0.493918331	0.077505566	-0.5556	0.0348	0.556707425	176.4155077	12.28274452	-2795	CM	3.9
101	2191071.993	927589.5634	5264	129727	Alex	B			8.10099983	90.17500305	5.498580697	02/09/2013 08:27	35.01666667	0.641014258	59.9776726	0.0617	0.0427	0.075034525	55.31450523	185.6727414	0.178059516	0.025875279	-0.176169411	-0.0358	-0.2189	0.221781941	-99.29578845	130.3582362	-2855	CM	3.9
102	2190930.598	925292.7634	5264	129727	Alex	A			8.08100033	90.17299652	2.301148253	02/09/2013 09:08	0.683333333	3.367534029	98.59857253	0.0617	0.0427	0.075034525	55.31450523	140.9029022	0.935426119	0.751740263	-0.556694352	0.69	-0.5994	0.914018136	-40.97878189	85.58839692	-2844	CM	3.9
103	2194750.22	920969.5407	5264	129727	Alex	3			8.04199982	90.20500183	5.76886211	02/09/2013 19:17	10.15	0.6481154	136.8383875	0.0617	0.0427	0.075034525	55.31450523	201.5958507	0.180032056	0.012468294	0.179599785	-0.0492	0.1369	0.14548303	109.7795274	146.2813454	-2873	CM	3.9
104	2194544.007	920388.7403	5264	129727	Alex	1			8.0369997	90.20300293	0.616322256	02/09/2013 21:02	1.75	0.352184146	44.97262783	0.0617	0.0427	0.075034525	55.31450523	165.2154436	0.097828929	0.096199313	0.017781779	0.0345	-0.0249	0.042557259	-35.83989091	109.9009384	-2866	CM	3.9
105	2195065.15	918689.7619	5264	129727	Alex	3			8.02200031	90.20700073	1.777109437	02/09/2013 21:52	0.833333333	2.132531325	144.0004888	0.0617	0.0427	0.075034525	55.31450523	284.1682939	0.592369813	-0.521059561	-0.281778156	-0.5828	-0.3245	0.667004332	-150.8911173	131.1462113	-2852	CM	3.9
106	2192761.983	919175.3239	5264	129727	Alex	0			8.02700043	90.18699646	2.353794692	02/09/2013 22:47	0.916666667	2.567776027	60.0875751	0.0617	0.0427	0.075034525	55.31450523	245.691714	0.713271119	0.129715451	0.701376925	0.068	0.6587	0.662179275	84.10449165	169.6227913	-2865	CM	3.9
107	2184243.042	914958.7363	5264	129727	Alex	B			7.99300003	90.11100006	9.505364748	04/09/2013 06:19	31.53333333	0.323865823	97.0741053	0.06236	-0.033	0.07055331	117.8871386	354.8592992	0.089962729	0.043202014	-0.078910573	-0.0192	-0.0459	0.049747453	-112.6502499	123.0278393	-2950	CM	3.9
108	2183436.258	921227.8914	5264	129727	Alex	2			8.04800034	90.10600281	6.320854874	04/09/2013 08:00	1.683333333	3.754963292	163.4200256	0.06236	-0.033	0.07055331	117.8871386	160.5198801	1.043045359	0.172304778	-1.028715065	0.1099	-0.9957	1.001766612	-83.69904427	42.6327415	-2872	CM	3.9
109	2226204.91	813413.7657	5264	129727	Alex	A			7.09399986	90.44599915	115.9872551	08/09/2013 20:01	108.0166667	1.073790357	57.27659426	0.2946	-0.2677	0.398060862	132.2611021	92.74273695	0.298275099	-0.274862293	-0.115839347	-0.5695	0.1519	0.589363183	165.0682032	39.51836511	-3104	CM	3.9
110	2254999.579	813026.9355	5264	129727	Alex	A			7.08199978	90.6969986	28.797267	08/09/2013 22:54	2.883333333	1.584868869	41.21074487	0.2946	-0.2677	0.398060862	132.2611021	176.8831479	0.440241353	0.206936422	0.388574016	-0.0877	0.6563	0.662103078	97.60839989	44.62204585	-3257	CM	3.9
111	2271826.726	616060.1706	5264	129727	Alex	0			5.36299992	90.79100037	197.6842416	12/09/2013 19:10	92.26666667	5.553991228	119.5390463	0.0601	-0.1302	0.143401708	155.2220689	199.1048568	1.542775341	-1.017178283	-1.15995866	-1.0773	-1.0298	1.490278966	-136.2919624	43.8827879	-3654	CM	3.9
112	2269272.41	608065.1365	5264	129727	Alex	A			5.29400015	90.76699829	8.393158085	12/09/2013 22:33	3.383333333	2.48073638	55.51522083	0.0601	-0.1302	0.143401708	155.2220689	199.158861	0.689093439	-0.481635064	-0.492825966	-0.5417	-0.3626	0.65190066	-146.2024868	43.93679215	-3201	CM	3.9
113	2251413.08	552613.1644	5264	129727	Alex	A			4.81500006	90.59999847	58.25698993	14/09/2013 07:52	33.31666667	1.74858399	47.66280479	0.0744	-0.2574	0.267936784	163.8783642	188.9261627	0.485717775	-0.016514062	0.485436961	-0.0909	0.7428	0.748379661	96.97759478	25.04779856	-3058	CM	3.9
114	2248856.249	533614.3262	5264	129727	Alex	2			4.6500001	90.5739975	19.17011316	14/09/2013 18:51	10.98333333	1.745382078	139.4891967	0.0744	-0.2574	0.267936784	163.8783642	198.9035681	0.484828355	-0.240321396	-0.421075006	-0.3147	-0.1637	0.354738022	-152.5227196	35.02520397	-3042	CM	3.9
115	2247673.416	529914.8167	5264	129727	Alex	B			4.61800003	90.56300354	3.884001124	14/09/2013 20:30	1.65	2.353940075	178.4228567	0.0744	-0.2574	0.267936784	163.8783642	224.9129226	0.653872243	-0.643821321	-0.114206028	-0.7182	0.1432	0.73235673	168.7246119	61.03455839	-3004	CM	3.9
116	2246547.795	528741.8629	5264	129727	Alex	2			4.6079998	90.5530014	1.625682357	14/09/2013 21:15	0.75	2.167576476	89.44116296	0.0744	-0.2574	0.267936784	163.8783642	191.5803944	0.602104577	0.299887746	-0.522108477	0.2255	-0.2647	0.347728775	-49.57450581	27.70203018	-3048	CM	3.9
117	2235590.036	469306.6213	5264	129727	Alex	0			4.09200001	90.4469986	60.43691266	16/09/2013 07:23	34.13333333	1.774657741	124.1056105	0.1303	-0.3363	0.3606602	158.8210576	190.4063237	0.492960484	0.489136264	0.061284202	0.3588	0.3976	0.535571342	47.93243579	31.58526612	-2802	CM	3.9
118	2234870.049	464933.6685	5264	129727	Alex	B			4.0539999	90.44000244	4.431827836	16/09/2013 09:55	2.533333333	1.749405725	106.6146964	0.1303	-0.3363	0.3606602	158.8210576	175.1401288	0.485946035	-0.461714426	0.151536587	-0.592	0.4878	0.767115126	140.5105148	16.31907122	-2669	CM	3.9
119	2236420.526	450166.3832	5264	129727	Alex	A			3.92499995	90.4509964	14.84845758	16/09/2013 18:36	8.683333333	1.709995114	31.63744441	0.1303	-0.3363	0.3606602	158.8210576	103.1599783	0.474998643	0.39373973	-0.265692935	0.2634	0.0706	0.272737693	15.00377473	55.66107936	-2491	CM	3.9
120	2239891.724	449429.0811	5264	129727	Alex	B			3.91799998	90.48100281	3.548637316	16/09/2013 20:10	1.566666667	2.265087648	31.59218391	0.1303	-0.3363	0.3606602	158.8210576	151.4585578	0.629191013	0.123459592	0.616959529	-0.0068	0.9533	0.953284071	90.41113651	7.362499837	-2462	CM	3.9
121	2240606.323	448180.6014	5264	129727	Alex	B			3.90700006	90.48699951	1.438524618	16/09/2013 20:54	0.733333333	1.961624479	156.5081394	0.1303	-0.3363	0.3606602	158.8210576	91.3992482	0.544895689	0.093018027	-0.53689753	-0.0373	-0.2006	0.204032631	-100.5285552	67.42180943	-2418	CM	3.9
122	2245331.768	448155.215	5264	129727	Alex	2			3.9059999	90.52799988	4.725513848	16/09/2013 22:12	1.3	3.635010652	NA	0.1303	-0.3363	0.3606602	158.8210576	272.0403817	1.009725181	-0.600247406	-0.81194088	-0.7305	-0.4756	0.871741796	-146.9328696	113.2193241	-2490	CM	3.9
130	336749.6119	473012.6891	5264	132140	Alfred	B			4.27799988	73.52899933	11.35291453	26/09/2013 01:11	32.63333333	0.347893193	133.805071	-0.0502	-0.2443	0.24940435	191.6117947	55.65463266	0.096636998	-0.094470404	0.020348272	-0.0443	0.2646	0.268325505	99.49651905	135.957162	-43	CM	4.1
131	346863.51	479849.1979	5264	132140	Alfred	1			4.34000015	73.62000275	2.127231649	26/09/2013 03:12	0	#DIV/0!	148.9420576	-0.0502	-0.2443	0.24940435	191.6117947	218.5820938	#DIV/0!	#DIV/0!	#DIV/0!	#DIV/0!	#DIV/0!	#DIV/0!	#DIV/0!	26.97029915	-99	CM	4.1
132	345528.466	478193.0664	5264	132140	Alfred	0			4.32499981	73.60800171	1.735981228	26/09/2013 03:12	1.466666667	1.183623565	178.5145712	-0.0502	-0.2443	0.24940435	191.6117947	50.62714652	0.328784324	-0.033787052	0.327043677	0.0164	0.5713	0.571579375	88.35452085	140.9846482	-2	CM	4.1
133	350419.0553	482164.6933	5264	132140	Alfred	B			4.36100006	73.65200043	0.247380823	26/09/2013 04:52	0	#DIV/0!	164.4202449	-0.0502	-0.2443	0.24940435	191.6117947	153.5121423	#DIV/0!	#DIV/0!	#DIV/0!	#DIV/0!	#DIV/0!	#DIV/0!	#DIV/0!	38.09965236	NA	CM	4.1
134	350529.5845	481943.3778	5264	132140	Alfred	B			4.35900021	73.65299988	4.222048174	26/09/2013 04:52	1.666666667	2.533228904	141.7259868	-0.0502	-0.2443	0.24940435	191.6117947	246.1013144	0.703674696	0.392944892	0.583740001	0.4431	0.828	0.939163265	61.84550001	54.48951968	NA	CM	4.1
135	345753.3697	479851.2291	5264	132140	Alfred	B			4.34000015	73.61000061	5.207757571	26/09/2013 14:09	9.283333333	0.560979272	161.4921915	-0.0502	-0.2443	0.24940435	191.6117947	71.52161445	0.155827576	0.145216261	-0.056519651	0.1954	0.1878	0.271014712	43.85842511	120.0901802	-1	CM	4.1
136	346753.1863	480181.0821	5264	132140	Alfred	B			4.34299994	73.6190033	1.052823036	26/09/2013 15:50	1.683333333	0.625439427	130.4825097	-0.0502	-0.2443	0.24940435	191.6117947	194.0417389	0.173733174	-0.162027565	0.062691978	-0.1118	0.307	0.326725387	110.0150983	2.429944259	-26	CM	4.1
137	346528.8665	479296.9524	5264	132140	Alfred	B			4.33500004	73.61699677	0.912142943	26/09/2013 15:50	0	#DIV/0!	28.70617707	-0.0502	-0.2443	0.24940435	191.6117947	295.0438689	#DIV/0!	#DIV/0!	#DIV/0!	#DIV/0!	#DIV/0!	#DIV/0!	#DIV/0!	103.4320742	-203	CM	4.1
138	330339.4008	486847.2135	5264	132140	Alfred	0			4.40299988	73.47100067	15.13446784	28/09/2013 02:17	32.78333333	0.461651281	105.4623311	-0.00909	-0.1684	0.168645154	183.0897487	32.2006155	0.128236467	0.040348593	0.121723385	0.0494	0.2901	0.294305544	80.32938069	150.8891332	-14	CM	4.1
139	331675.65	488945.4284	5264	132140	Alfred	B			4.42199993	73.48300171	2.48758276	28/09/2013 03:24	1.116666667	2.227686053	95.33577623	-0.00909	-0.1684	0.168645154	183.0897487	186.1914971	0.618801681	-0.225452568	-0.576269608	-0.2164	-0.4079	0.461703777	-117.9446066	3.101748373	-10	CM	4.1
140	331109.8185	483860.0967	5264	132140	Alfred	0			4.37599993	73.47799683	5.116714247	28/09/2013 04:16	0.866666667	5.903901054	148.4690323	-0.00909	-0.1684	0.168645154	183.0897487	312.3639224	1.639972515	1.4994196	0.66426705	1.5085	0.8327	1.723059961	28.897817	129.2741737	-8	CM	4.1
141	328673.0413	486076.6093	5264	132140	Alfred	A			4.39599991	73.45600128	2.596387388	28/09/2013 05:01	0.7	3.709124841	152.2588454	-0.00909	-0.1684	0.168645154	183.0897487	340.2501533	1.030312456	-1.029881389	-0.029800691	-1.0208	0.1386	1.030157672	172.2678724	157.1604046	-8	CM	4.1
142	327679.5939	488843.115	5264	132140	Alfred	1			4.421	73.4469986	2.939471275	28/09/2013 05:44	0.716666667	4.101587825	28.9962793	-0.00909	-0.1684	0.168645154	183.0897487	2.885102493	1.139329951	0.752198062	-0.855728236	0.7613	-0.6873	1.025660576	-42.07727321	179.7953538	-8	CM	4.1
143	328258.1274	499789.0692	5264	132140	Alfred	B			4.51999998	73.45200348	10.96123236	28/09/2013 13:05	7.35	1.491324131	35.27266411	-0.00909	-0.1684	0.168645154	183.0897487	51.61944698	0.414256703	0.321738976	0.260945679	0.3308	0.4293	0.542019855	52.38423033	131.4703017	-4	CM	4.1
144	334593.5867	504751.6955	5264	132140	Alfred	B			4.56500006	73.50900269	11.58650759	30/09/2013 03:31	38.35	0.302125361	96.23683727	0.0547	-0.2109	0.217878177	165.4598881	35.18414867	0.083923711	-0.013537917	-0.082824599	-0.0682	0.1281	0.145119681	118.0484623	130.2757395	-5	CM	4.1
145	337820.6286	509278.5716	5264	132140	Alfred	A			4.60599995	73.53800201	13.69062774	02/10/2013 04:26	48.1	0.284628435	25.48324828	0.0795	-0.1415	0.162303728	150.6710915	28.53402976	0.079063454	0.016088026	-0.077409335	-0.0634	0.0641	0.090159257	134.6950199	122.1370617	-1	CM	4.1
146	339157.1436	511708.4282	5264	132140	Alfred	B			4.62799978	73.55000305	2.773170634	02/10/2013 05:16	0.833333333	3.32780476	165.197565	0.0795	-0.1415	0.162303728	150.6710915	27.91301521	0.924390211	0.679590607	-0.626620994	0.6001	-0.4851	0.77165479	-38.95252165	122.7580762	-1	CM	4.1
147	351293.4387	534351.0754	5264	132140	Alfred	B			4.83300018	73.65899658	25.69005898	02/10/2013 13:01	7.75	3.31484632	85.80007004	0.0795	-0.1415	0.162303728	150.6710915	136.4247199	0.920790644	-0.70475172	-0.592604779	-0.7843	-0.4511	0.904735476	-150.0923119	14.24637151	-2267	CM	4.1
148	383627.4345	500464.0467	5264	132140	Alfred	B			4.52699995	73.9509964	38.5071345	04/10/2013 01:16	33.75	1.140952133	38.68297694	0.2096	-0.2112	0.297552684	135.2178536	54.26050314	0.316931148	-0.120147176	-0.29327463	-0.3297	-0.0821	0.339807953	-166.0229986	80.95735049	-2452	CM	4.1
149	388736.6761	504105.1077	5264	132140	Alfred	B			4.55999994	73.99700165	6.27388833	04/10/2013 03:16	2	3.136944165	160.4298251	0.2096	-0.2112	0.297552684	135.2178536	176.5089763	0.871373379	0.100141542	0.865599929	-0.1095	1.0768	1.082348946	95.80427169	41.29112264	-2312	CM	4.1
150	389387.132	493269.9306	5264	132140	Alfred	2			4.46199989	74.00299835	2.797953747	04/10/2013 05:19	0.55	5.087188631	21.04355167	0.2096	-0.2112	0.297552684	135.2178536	159.1489901	1.413107953	1.412293574	-0.047968182	1.2027	0.1632	1.213720092	7.729063557	23.93113644	-2271	CM	4.1
151	412072.7855	433878.8338	5264	132140	Alfred	A			3.92499995	74.20800018	48.47094606	06/10/2013 02:50	37.51666667	1.291984346	148.5826916	0.2619	-0.08111	0.274172285	107.2076673	245.1790141	0.358884541	-0.116233672	0.339540641	-0.3781	0.4207	0.565625349	131.9531872	137.9713468	-2538	CM	4.1
152	396187.9052	426598.9264	5264	132140	Alfred	A			3.85899997	74.06500244	2.534824142	06/10/2013 04:25	1.366666667	1.854749372	155.23821	0.2619	-0.08111	0.274172285	107.2076673	215.6797484	0.515208159	0.515141865	-0.008264723	0.2532	0.0728	0.263510677	16.04793446	108.4720811	-2436	CM	4.1
153	389625.4315	417541.1194	5264	132140	Alfred	2			3.77699995	74.0059967	24.40712211	06/10/2013 13:10	8.533333333	2.860209622	114.3467498	0.2619	-0.08111	0.274172285	107.2076673	181.9040293	0.794502673	-0.554763765	0.568745692	-0.8167	0.6499	1.043672422	141.4891731	74.69636204	-2427	CM	4.1
154	389510.6617	414224.7057	5264	132140	Alfred	B			3.74699998	74.00499725	3.318398925	06/10/2013 15:44	2.566666667	1.292882698	48.22425197	0.2619	-0.08111	0.274172285	107.2076673	180	0.359134083	-0.160918507	-0.321064672	-0.4228	-0.24	0.486162251	-150.4245597	72.7923327	-2412	CM	4.1
155	389510.0347	413671.9619	5264	132140	Alfred	B			3.7420001	74.00499725	0.552744184	06/10/2013 16:34	0.833333333	0.663293021	112.2790894	0.2619	-0.08111	0.274172285	107.2076673	339.4944181	0.184248061	-0.137688531	0.122430456	-0.3996	0.2035	0.448441425	153.0068384	127.7132492	-2409	CM	4.1
156	389178.0563	414556.741	5264	132140	Alfred	A			3.75	74.0019989	0.945009946	06/10/2013 17:20	0.766666667	1.232621668	53.64049652	0.2619	-0.08111	0.274172285	107.2076673	235.7325027	0.342394908	0.117906689	-0.321453396	-0.144	-0.2403	0.280176768	-120.9264536	128.5248354	-2416	CM	4.1
157	375283.9804	405176.2934	5264	132140	Alfred	B			3.66499996	73.8769989	16.76419224	08/10/2013 04:01	34.68333333	0.483350089	93.36051644	0.2573	-0.228	0.343783784	131.5449598	267.7058009	0.134263914	-0.027438978	-0.131430213	-0.2847	0.0966	0.300669269	161.2655315	136.1608411	-2254	CM	4.1
158	372506.9028	405069.2628	5264	132140	Alfred	2			3.66400003	73.85199738	2.779139372	08/10/2013 04:55	0.9	3.087932636	140.1464877	0.2573	-0.228	0.343783784	131.5449598	153.4953769	0.857759066	0.675765601	-0.528291082	0.4185	-0.3003	0.515061349	-35.66323689	21.95041708	-2222	CM	4.1
159	372617.6302	404847.9974	5264	132140	Alfred	1			3.66199994	73.85299683	0.247424612	08/10/2013 05:37	0.7	0.353463731	178.0080713	0.2573	-0.228	0.343783784	131.5449598	14.00141842	0.09818437	0.081015211	0.055468064	-0.1763	0.2835	0.333812028	121.8768977	117.5435414	-2226	CM	4.1
160	372729.2059	405290.0766	5264	132140	Alfred	2			3.66599989	73.85399628	0.455942072	08/10/2013 05:42	0.083333333	5.471304866	77.93453922	0.2573	-0.228	0.343783784	131.5449598	343.5419294	1.519806907	1.495493628	0.270761598	1.2382	0.4988	1.33487325	21.94026097	148.0030304	-2222	CM	4.1
161	365102.077	431060.5845	5264	132140	Alfred	A			3.89899993	73.78500366	24.55013597	10/10/2013 03:37	34.96666667	0.702101124	173.7455125	0.3084	-0.1986	0.366814013	122.7802745	6.097896253	0.19502809	-0.118012578	0.15527069	-0.4264	0.3539	0.554122868	140.3114442	116.6823783	-2153	CM	4.1
162	365439.4951	434155.795	5264	132140	Alfred	2			3.92700005	73.78800201	3.113547625	10/10/2013 04:56	1.316666667	2.364719715	124.6798929	0.3084	-0.1986	0.366814013	122.7802745	21.74464188	0.656866588	0.428723519	-0.497664403	0.1203	-0.2991	0.322362011	-68.08344296	101.0356327	-2246	CM	4.1
163	365662.2546	434708.2585	5264	132140	Alfred	1			3.93199992	73.79000092	0.595682559	10/10/2013 05:16	0.333333333	1.787047676	110.1070162	0.3084	-0.1986	0.366814013	122.7802745	345.5341172	0.496402132	-0.280495715	0.40955736	-0.5889	0.6082	0.846553919	134.0781397	137.2461574	-2258	CM	4.1
164	364006.1976	441123.207	5264	132140	Alfred	B			3.99000001	73.77500153	6.625261357	10/10/2013 13:15	7.983333333	0.8298866	106.2921735	0.3084	-0.1986	0.366814013	122.7802745	103.7671669	0.230524056	0.083361056	-0.214923881	-0.225	-0.0163	0.225630218	-175.8511439	19.0131076	-2304	CM	4.1
165	369000.6674	439899.7718	5264	132140	Alfred	B			3.97900009	73.81999969	5.142131985	10/10/2013 14:47	1.533333333	3.353564338	150.1295	0.3084	-0.1986	0.366814013	122.7802745	42.64099359	0.931545649	-0.905916204	-0.217009512	-1.2143	-0.0184	1.214455744	-179.13144	80.13928096	-2243	CM	4.1
166	373004.1444	444205.8889	5264	132140	Alfred	A			4.01800013	73.85600281	5.879666056	10/10/2013 16:01	1.233333333	4.767296802	25.62539597	0.3084	-0.1986	0.366814013	122.7802745	104.0776063	1.324249112	0.078826501	-1.321900939	-0.2296	-1.1233	1.146520384	-101.550701	18.70266824	-1794	CM	4.1
167	374335.255	443872.3358	5264	132140	Alfred	0			4.01499987	73.86799622	1.372265706	10/10/2013 16:22	0.35	3.920759161	150.8262991	0.3084	-0.1986	0.366814013	122.7802745	50.53612511	1.089099767	-0.209926954	1.068676273	-0.5183	1.2673	1.36917931	112.244986	72.24414943	-1623	CM	4.1
168	377448.2218	446410.9008	5264	132140	Alfred	B			4.03800011	73.89600372	4.016823948	10/10/2013 17:42	1.333333333	3.012617961	175.7205112	0.3084	-0.1986	0.366814013	122.7802745	61.31702587	0.836838323	-0.767934717	-0.332527665	-1.0763	-0.1339	1.084634982	-172.9071769	61.46324867	-1301	CM	4.1
169	407994.2701	462956.7362	5264	132140	Alfred	A			4.1880002	74.17099762	3.63141139	12/10/2013 16:04	11.73333333	0.309495289	95.60233344	0.3056	-0.0878	0.317962576	106.0295524	68.52008436	0.085970914	-0.074978841	0.04206152	-0.3806	0.1299	0.402124692	161.1592775	37.50946806	-2517	CM	4.1
170	416766.0578	466374.783	5264	132140	Alfred	A			4.21899986	74.25	1.722436585	12/10/2013 16:57	0.733333333	2.348777161	85.58569099	0.3056	-0.0878	0.317962576	106.0295524	89.99974237	0.6524381	0.652438079	0.000168088	0.3468	0.088	0.357819839	14.23175452	16.02981005	-2563	CM	4.1
171	417543.371	466374.0379	5264	132140	Alfred	B			4.21899986	74.25700378	0.777313578	12/10/2013 17:42	0.75	1.036418105	96.71141474	0.3056	-0.0878	0.317962576	106.0295524	119.5106299	0.287893918	-0.094514784	0.271937242	-0.4001	0.3597	0.538054573	138.0417618	13.48107744	-2558	CM	4.1
172	453490.3751	446118.6122	5264	132140	Alfred	1			4.03599977	74.58100128	41.26099092	14/10/2013 02:18	32.6	1.265674568	77.93815629	0.3325	-0.1065	0.349139657	107.7603014	99.48956711	0.351576269	-0.350838633	0.022762394	-0.6833	0.1293	0.695457011	169.288325	8.270734334	-2590	CM	4.1
173	454155.9764	446007.7425	5264	132140	Alfred	B			4.03499985	74.58699799	0.674771945	14/10/2013 02:49	0.516666667	1.306010217	175.7857659	0.3325	-0.1065	0.349139657	107.7603014	158.9910749	0.362780616	0.359996768	0.044856461	0.0275	0.1514	0.153833841	79.70343094	51.23077345	-2593	CM	4.1
174	454710.8183	444570.4632	5264	132140	Alfred	2			4.02199984	74.59200287	1.540656157	14/10/2013 03:37	0.8	1.925820196	31.73075229	0.3325	-0.1065	0.349139657	107.7603014	125.9073499	0.534950054	-0.117246015	0.521943419	-0.4497	0.6284	0.772795321	125.5894332	18.14704843	-2582	CM	4.1
175	456707.9801	443132.4906	5264	132140	Alfred	B			4.00899982	74.61000061	2.460979592	14/10/2013 05:12	1.583333333	1.5543029	144.7213287	0.3325	-0.1065	0.349139657	107.7603014	127.3921733	0.431750806	0.411572084	0.130449905	0.0791	0.2369	0.24979522	71.54573213	19.63187188	-2573	CM	4.1
176	476352.4586	428202.9226	5264	132140	Alfred	0			3.87400007	74.78700256	0.799211094	16/10/2013 04:04	0.166666667	4.795266566	123.1354822	0.3325	-0.1065	0.349139657	107.7603014	123.7484628	1.332018491	-0.919334638	-0.963896822	-1.2518	-0.8574	1.517306584	-145.5922805	15.98816138	-2570	CM	4.1
177	484677.946	422674.4101	5264	132140	Alfred	A			3.82399988	74.86199951	13.35235312	16/10/2013 13:47	8.016666667	1.665574193	86.53195335	0.3325	-0.1065	0.349139657	107.7603014	314.2386352	0.462659498	-0.305399998	0.347540864	-0.6379	0.454	0.782987557	144.5577139	153.5216662	-2590	CM	4.1
178	480793.1219	426433.339	5264	132140	Alfred	A			3.85800004	74.82700348	5.405682661	16/10/2013 15:11	1.4	3.861201901	175.99447	0.3325	-0.1065	0.349139657	107.7603014	201.7711006	1.072556084	0.25969883	1.040640702	-0.0728	1.1471	1.149448477	93.63130117	94.01079913	-2581	CM	4.1
179	480126.1433	424775.4319	5264	132140	Alfred	1			3.84299994	74.82099915	1.787041267	16/10/2013 15:36	0.416666667	4.288899041	136.8789737	0.3325	-0.1065	0.349139657	107.7603014	149.117755	1.191360845	-1.001393964	-0.645407461	-1.3339	-0.5389	1.438643236	-158.0007637	41.35745353	-2578	CM	4.1
180	496890.3908	396918.6667	5264	132140	Alfred	3			3.59100008	74.97200012	1.979337217	18/10/2013 03:44	1.9	1.04175643	180	0.3066	-0.0068	0.306675398	91.27053958	#DIV/0!	0.289376786	0.289376786	0	-0.0172	0.0068	0.018516995	158.4551014		-2663	CM	4.1
181	496890.3908	396918.6667	5264	132140	Alfred	3			3.59100008	74.97200012	0	18/10/2013 03:54	0.166666667	0	180	0.3066	-0.0068	0.306675398	91.27053958	168.4513722	0	0	0	-0.3066	0.0068	0.306675398	178.7294604	77.18083259	-2663	CM	4.1
182	500777.9667	378017.2744	5264	132140	Alfred	A			3.42000008	75.00700378	19.29704327	20/10/2013 03:12	47.3	0.407971317	91.5140051	0.4244	-0.0833	0.432497688	101.1046839	183.0287352	0.113325366	0.039045464	0.106386514	-0.3854	0.1897	0.429510294	153.7917922	81.92405135	-2641	CM	4.1
183	500666.1152	375917.1214	5264	132140	Alfred	1			3.40100002	75.0059967	2.103129333	20/10/2013 04:51	1.65	1.274623838	114.0891147	0.4244	-0.0833	0.432497688	101.1046839	47.44140224	0.354062177	0.051893846	-0.350238567	-0.3725	-0.2669	0.458276154	-144.3745495	53.66328164	-2636	CM	4.1
184	501999.1716	377133.0028	5264	132140	Alfred	B			3.41199994	75.01799774	0.663208278	20/10/2013 05:51	0.916666667	0.72349994	96.89060573	0.4244	-0.0833	0.432497688	101.1046839	23.16735667	0.200972206	-0.131243964	-0.152200031	-0.5556	-0.0689	0.559899481	-172.9313867	77.93732721	-2644	CM	4.1
185	502999.1164	379454.2571	5264	132140	Alfred	2			3.43300009	75.02700043	2.527471269	20/10/2013 13:23	7.533333333	0.335505036	62.13201696	0.4244	-0.0833	0.432497688	101.1046839	113.4166878	0.093195843	-0.013489807	0.092214372	-0.4379	0.1755	0.471754997	158.1581698	12.31200388	-2652	CM	4.1
186	523550.009	370614.0306	5264	132140	Alfred	1			3.35299993	75.21199799	22.37160679	22/10/2013 04:19	38.93333333	0.574613188	55.00290217	0.4139	-0.0928	0.42417573	102.6372252	110.0114193	0.159614774	0.063467705	-0.146453838	-0.3504	-0.0537	0.354515906	-171.2951815	7.37419407	-2763	CM	4.1
187	524772.2371	370172.1687	5264	132140	Alfred	1			3.34899998	75.22299957	1.299647451	22/10/2013 04:33	0.233333333	5.569917646	110.6736434	0.4139	-0.0928	0.42417573	102.6372252	122.5042905	1.547199346	0.717800423	-1.370616055	0.3039	-1.2778	1.313457018	-76.62199389	19.86706528	-2774	CM	4.1
188	558998.8064	348519.8166	5264	132140	Alfred	B			3.15300012	75.53099823	34.98851186	22/10/2013 13:59	8.133333333	4.301866213	170.1095151	0.4139	-0.0928	0.42417573	102.6372252	293.7163621	1.194962837	0.973229939	0.693368349	0.5593	0.7862	0.964837113	54.56954454	168.9208631	-3045	CM	4.1
189	530107.3592	361109.6412	5264	132140	Alfred	A			3.26699996	75.27100372	1.262450199	22/10/2013 17:23	1.216666667	1.037630301	164.3808036	0.4139	-0.0928	0.42417573	102.6372252	140.815734	0.288230639	0.245685777	-0.150716291	-0.1682	-0.0579	0.177905372	-161.0013737	38.17850885	-2811	CM	4.1
190	543444.6586	344865.2208	5264	132140	Alfred	B			3.11999989	75.39099884	7.212588721	24/10/2013 03:32	1.533333333	4.703862209	148.5965108	0.4275	-0.073	0.433687964	99.69037471	267.8766759	1.306628391	-0.480637277	-1.215016692	-0.9081	-1.142	1.45908034	-128.4918924	168.1863011	-2914	CM	4.1
191	540444.5835	344753.6171	5264	132140	Alfred	A			3.11899996	75.36399841	3.002150275	24/10/2013 04:05	0.55	5.458455046	144.2101762	0.4275	-0.073	0.433687964	99.69037471	114.8055473	1.516237513	1.435797915	0.487299232	1.0083	0.5603	1.153516327	29.06041036	15.11517254	-2907	CM	4.1
192	543334.1373	343428.2374	5264	132140	Alfred	B			3.10700011	75.38999939	0.595626964	24/10/2013 05:47	1.35	0.441205158	30.38850236	0.4275	-0.073	0.433687964	99.69037471	201.7611728	0.122556988	0.028492863	0.119198876	-0.399	0.1922	0.442884977	154.2802166	102.0707981	-2908	CM	4.1
193	543112.2321	342875.4644	5264	132140	Alfred	B			3.102	75.38800049	0.595650895	24/10/2013 14:33	8.766666667	0.067944969	163.5398212	0.4275	-0.073	0.433687964	99.69037471	110.5818329	0.018873603	-0.003034493	-0.018628063	-0.4305	0.0544	0.433954211	172.8022554	10.89145814	-2906	CM	4.1
194	551113.7229	339894.1791	5264	132140	Alfred	1			3.07500005	75.45999908	8.538847524	24/10/2013 16:11	1.633333333	5.227865831	128.7309475	0.4275	-0.073	0.433687964	99.69037471	105.8477062	1.452184953	-1.438028819	0.202272723	-1.8655	0.2753	1.885728731	171.60615	6.15733147	-3032	CM	4.1
195	607134.2979	324123.029	5264	132140	Alfred	B			2.93199992	75.96399689	56.61907474	26/10/2013 04:37	35.45	1.597153025	39.74182613	0.347	-0.1717	0.387156157	116.3267889	291.9614043	0.443653618	0.186905966	-0.402361396	-0.1601	-0.2307	0.280775318	-124.763167	175.6346153	-3604	CM	4.1
196	571783.7535	338246.7648	5264	132140	Alfred	B			3.05999994	75.64600372	2.369795239	26/10/2013 13:31	8.116666667	0.291966559	129.2838866	0.347	-0.1717	0.387156157	116.3267889	73.2691755	0.081101822	-0.042248026	-0.069228678	-0.3892	0.1025	0.402510121	165.2512569	43.05761344	-3227	CM	4.1
197	572894.1861	338579.0621	5264	132140	Alfred	B			3.06299996	75.65599823	1.15908671	26/10/2013 14:47	1.266666667	0.915068455	60.57291833	0.347	-0.1717	0.387156157	116.3267889	80.53158132	0.254185682	-0.25394367	-0.011089326	-0.6009	0.1606	0.62203624	165.0366293	35.79520762	-3235	CM	4.1
198	573561.3455	338690.005	5264	132140	Alfred	B			3.06399989	75.66200256	0.676320926	26/10/2013 17:17	2.5	0.27052837	68.4452828	0.347	-0.1717	0.387156157	116.3267889	81.6350831	0.075146769	-0.036746265	0.065549592	-0.3837	0.2372	0.451163568	148.2737367	34.69170584	-3239	CM	4.1
199	594006.0696	341689.1329	5264	132140	Alfred	2			3.09100008	75.84600067	20.66353097	28/10/2013 01:36	32.31666667	0.639407869	45.71896954	0.3471	-0.1717	0.387245788	116.3202272	138.4233451	0.177613297	-0.047604567	0.17111484	-0.3947	0.3428	0.522794137	139.0245331	22.10311789	-3409	CM	4.1
200	594895.3915	340694.9271	5264	132140	Alfred	1			3.08200002	75.85399628	2.640606439	28/10/2013 03:50	0.466666667	5.658442369	45.76021997	0.3471	-0.1717	0.387245788	116.3202272	101.314222	1.571789547	0.492414373	1.492665557	0.1453	1.6644	1.670697152	85.01020633	15.00600518	-3428	CM	4.1
201	595451.6605	340584.8362	5264	132140	Alfred	B			3.08100009	75.85900116	0.567058371	28/10/2013 04:58	1.133333333	0.500345622	24.68196227	0.3471	-0.1717	0.387245788	116.3202272	100.8489106	0.138984895	-0.020311035	0.137492774	-0.3674	0.3092	0.480198959	139.9178927	15.47131656	-3433	CM	4.1
202	651144.2715	330028.5979	5264	132140	Alfred	0			2.9849999	76.36000061	56.2359408	30/10/2013 02:10	44.73333333	1.257137276	131.1384087	0.3453	-0.1468	0.375209715	113.0321675	285.7310036	0.349204799	0.163620202	-0.308500277	-0.1817	-0.1617	0.24321704	-138.3299923	172.698836	-3809	CM	4.1
203	647586.3466	331019.3243	5264	132140	Alfred	A			2.99399996	76.32800293	3.693286883	30/10/2013 03:07	0.95	3.887670404	135.1213011	0.3453	-0.1468	0.375209715	113.0321675	285.9587809	1.079908446	0.708354936	-0.815129153	0.3631	-0.6683	0.760573956	-61.48796335	172.9266134	-3775	CM	4.1
204	646807.5832	331239.5191	5264	132140	Alfred	B			2.99600005	76.32099915	0.809294834	30/10/2013 04:03	0.933333333	0.867101607	38.32740184	0.3453	-0.1468	0.375209715	113.0321675	326.3609182	0.240861558	-0.065836222	0.231689192	-0.4111	0.3785	0.558826504	137.3675432	146.6712494	-3768	CM	4.1
205	646362.4153	331902.3627	5264	132140	Alfred	B			3.00200009	76.31700134	0.798458641	30/10/2013 04:32	0.483333333	1.651983396	71.05396597	0.3453	-0.1468	0.375209715	113.0321675	224.9436885	0.458884277	-0.454082244	-0.066212497	-0.7994	0.0806	0.803434078	174.2433343	111.9115209	-3760	CM	4.1
206	646140.498	331680.961	5264	132140	Alfred	1			3	76.31500244	0.313474076	30/10/2013 04:46	0.233333333	1.343460325	83.79887524	0.3453	-0.1468	0.375209715	113.0321675	161.5981196	0.373183424	-0.295152282	-0.22836593	-0.6405	-0.0816	0.645625376	-172.7420672	48.5659521	-3757	CM	4.1
207	646251.9883	331349.4054	5264	132140	Alfred	B			2.99699998	76.31600189	0.349798739	30/10/2013 05:43	0.95	0.368209199	63.90593747	0.3453	-0.1468	0.375209715	113.0321675	84.60031347	0.102280333	0.064891819	-0.079058955	-0.2804	0.0677	0.288474604	166.4186934	28.43185407	-3761	CM	4.1
208	658032.5054	332469.7975	5264	132140	Alfred	0			3.00699997	76.42199707	11.83367494	30/10/2013 13:10	7.45	1.588412743	175.2693972	0.3453	-0.1468	0.375209715	113.0321675	92.86502754	0.441225762	-0.424458749	-0.120477978	-0.7698	0.0263	0.770208661	178.0415249	20.16714	-3802	CM	4.1
209	662479.2245	332254.5464	5264	132140	Alfred	3			3.00500011	76.46199799	4.451925875	30/10/2013 15:42	2.533333333	1.757339161	129.2992014	0.3453	-0.1468	0.375209715	113.0321675	82.55921397	0.488149767	0.196010701	0.447068228	-0.1493	0.5939	0.6123453	104.1108818	30.47295358	-3798	CM	4.1
210	665035.7397	332589.682	5264	132140	Alfred	B			3.0079999	76.48500061	1.940598336	30/10/2013 16:39	0.916666667	2.117016367	25.53531724	0.3453	-0.1468	0.375209715	113.0321675	347.4947587	0.588060102	-0.322491471	-0.491745803	-0.6678	-0.3449	0.751620287	-152.6815125	125.5374088	-3788	CM	4.1
211	664812.1881	333584.5183	5264	132140	Alfred	B			3.01699996	76.48300171	1.019644346	30/10/2013 17:18	0.65	1.568683609	124.6276288	0.3453	-0.1468	0.375209715	113.0321675	81.56101321	0.435745447	-0.240620239	0.363285005	-0.5859	0.5101	0.776845699	138.958124	31.47115433	-3797	CM	4.1
212	667812.9343	334030.926	5264	132140	Alfred	B			3.02099991	76.51000214	3.033769566	30/10/2013 18:59	1.683333333	1.802239346	107.5912013	0.3453	-0.1468	0.375209715	113.0321675	155.0892617	0.500622041	-0.317354732	-0.387180063	-0.6627	-0.2404	0.704906993	-160.0616027	42.05709419	-3807	CM	4.1
213	670042.4164	329279.4169	5264	132140	Alfred	B			2.97799993	76.52999878	5.248564489	01/11/2013 01:14	30.25	0.173506264	142.7083002	0.3543	-0.1398	0.38088388	111.5332434	85.84075696	0.048196184	-0.025320667	-0.041008975	-0.3796	0.0988	0.392264601	165.4131103	25.69248644	-3828	CM	4.1
214	708393.2069	332103.4643	5264	132140	Alfred	0			3.00300002	76.875	0.70947147	01/11/2013 05:45	1.516666667	0.467783387	166.1386931	0.3506	-0.0557	0.354996972	99.02716604	89.99984292	0.12993983	0.129939828	2.04E-05	-0.2207	0.0557	0.227586633	165.8281151	9.027323117	-3933	CM	4.1
215	709059.9379	332104.6096	5264	132140	Alfred	B			3.00300002	76.8809967	0.666731912	01/11/2013 05:52	0.116666667	5.714844964	98.27050213	0.3506	-0.0557	0.354996972	99.02716604	103.0046537	1.587456934	1.437413093	-0.67369364	1.0868	-0.618	1.250231513	-29.62382369	3.977487664	-3913	CM	4.1
216	737982.9229	325521.1763	5264	132140	Alfred	B			2.94300008	77.14099884	29.66278235	01/11/2013 13:41	7.816666667	3.794812241	106.2951368	0.3506	-0.0557	0.354996972	99.02716604	279.4772193	1.054114511	0.521068364	-0.916321539	0.1705	-0.8606	0.87734195	-78.79611073	180.4500533	-4051	CM	4.1
217	729306.8585	326942.6948	5264	132140	Alfred	B			2.95600009	77.06300354	8.791746617	01/11/2013 15:12	1.516666667	5.796756011	159.2369382	0.3506	-0.0557	0.354996972	99.02716604	185.2240566	1.610210003	0.901895775	-1.333926634	0.5513	-1.2782	1.392045387	-66.66959088	86.19689053	-4064	CM	4.1
218	729197.1259	325725.8173	5264	132140	Alfred	B			2.94499993	77.06199646	1.22181502	01/11/2013 15:57	0.75	1.629086694	112.1060875	0.3506	-0.0557	0.354996972	99.02716604	280.1388061	0.452524082	0.418171239	-0.172947563	0.0676	-0.1172	0.135325028	-60.04461375	178.8883599	-4076	CM	4.1
219	726082.526	326273.124	5264	132140	Alfred	A			2.95000005	77.03399658	3.162321487	01/11/2013 16:44	0.783333333	4.037006153	136.2601859	0.3506	-0.0557	0.354996972	99.02716604	63.48077913	1.121390598	0.205522674	1.102396165	-0.1451	1.1581	1.167147873	97.14037532	35.54638691	-4080	CM	4.1
220	726305.4472	326384.1272	5264	132140	Alfred	B			2.95099998	77.03600311	0.249029243	01/11/2013 17:02	0.3	0.830097476	138.7464966	0.3506	-0.0557	0.354996972	99.02716604	93.1350712	0.230582632	-0.230577729	-0.001503723	-0.5812	0.0542	0.583699228	174.6724325	5.892094839	-4080	CM	4.1
221	760784.2132	324571.3965	5264	132140	Alfred	3			2.93400002	77.34600067	34.52638545	03/11/2013 01:46	32.73333333	1.05477756	77.26209437	0.347	0.0121	0.347210901	88.0028872	73.27848017	0.292993767	-0.154948452	-0.248669106	-0.5019	-0.2608	0.565643682	-152.5475043	14.72440702	-3994	CM	4.1
222	764118.6985	325574.0987	5264	132140	Alfred	2			2.94300008	77.37599945	3.48198283	03/11/2013 03:25	1.65	2.110292624	178.4375361	0.347	0.0121	0.347210901	88.0028872	247.0419967	0.586192396	0.585777283	0.022056719	0.2388	0.01	0.238984785	2.387780165	159.0391095	-3987	CM	4.1
223	761229.3274	324351.0664	5264	132140	Alfred	1			2.93199992	77.34999847	1.601543377	03/11/2013 04:13	0.433333333	3.69586933	74.52084202	0.347	0.0121	0.347210901	88.0028872	113.5565776	1.026630369	-0.005510252	1.026615582	-0.3525	1.0145	1.074013661	109.1606304	25.55369036	-4003	CM	4.1
224	768132.2282	321378.7006	5264	132140	Alfred	B			2.90499997	77.41200256	1.295523672	03/11/2013 05:31	0.516666667	2.507465171	121.7999481	0.347	0.0121	0.347210901	88.0028872	75.79469439	0.696518103	-0.047423097	0.694901804	-0.3944	0.6828	0.788535277	120.0130441	12.2081928	-4120	CM	4.1
225	799372.52	329305.8658	5264	132140	Alfred	A			2.97600007	77.69300079	32.23035496	05/11/2013 13:15	55.73333333	0.578295843	40.37205031	0.2402	-0.0074	0.240313961	91.76459079	112.2307205	0.160637734	-0.156049862	0.038117215	-0.3962	0.0455	0.398855576	173.4471559	20.46612972	-3418	CM	4.1
226	804828.865	327106.1029	5264	132140	Alfred	B			2.95600009	77.74199677	5.883082325	05/11/2013 16:13	2.966666667	1.983061458	26.46479277	0.2402	-0.0074	0.240313961	91.76459079	24.38190869	0.550850405	-0.516435056	0.191653337	-0.7566	0.1991	0.782380239	165.260768	67.3826821	-3329	CM	4.1
227	821196.8969	363227.6605	5264	132140	Alfred	B			3.28200006	77.88999939	0.893278106	07/11/2013 05:20	0.7	1.27611158	165.3803001	0.2378	-0.0386	0.240912432	99.21990941	53.32030203	0.354475439	0.185697385	-0.301942574	-0.0521	-0.2633	0.268447376	-101.1914957	45.89960738	-3356	CM	4.1
228	825525.8621	366449.9608	5264	132140	Alfred	B			3.31100011	77.92900085	1.940957822	07/11/2013 17:21	1	1.940957822	113.3083406	0.2378	-0.0386	0.240912432	99.21990941	99.90902893	0.539154951	-0.47716502	0.251001204	-0.715	0.2896	0.771390846	157.9492732	0.689119519	-3230	CM	4.1
229	856136.8016	361230.6869	5264	132140	Alfred	B			3.26300001	78.20400238	31.05270417	09/11/2013 02:36	33.25	0.933915915	75.36699004	0.113	0.00654	0.113189097	86.68763849	53.42503736	0.259421088	0.112055385	-0.233971989	-0.0009	-0.2405	0.240513844	-90.22502912	33.26260113	-3115	CM	4.1
230	862131.1844	365678.4963	5264	132140	Alfred	0			3.30299997	78.25800323	7.464290555	09/11/2013 04:09	1.55	4.815671326	94.33094497	0.113	0.00654	0.113189097	86.68763849	99.8236486	1.337686479	-1.232678359	0.519527843	-1.3457	0.513	1.440141234	159.1325865	13.13601011	-3123	CM	4.1
231	876939.4211	363181.2948	5264	132140	Alfred	B			3.27999997	78.39099884	20.24940427	09/11/2013 14:33	9.983333333	2.028320962	81.03504594	0.113	0.00654	0.113189097	86.68763849	270.8497414	0.563422489	-0.544997249	0.142908715	-0.658	0.1364	0.671979766	168.2913138	175.8378971	-3240	CM	4.1
232	854237.5343	363438.7696	5264	132140	Alfred	B			3.28299999	78.18699646	0.596868835	09/11/2013 17:07	1.333333333	0.447651626	137.1891309	0.113	0.00654	0.113189097	86.68763849	172.8767859	0.124347674	0.045593659	-0.115687347	-0.0674	-0.1222	0.139582016	-118.876002	86.18914744	-3133	CM	4.1
233	854694.4577	359897.6144	5264	132140	Alfred	B			3.25099993	78.19100189	2.557251655	09/11/2013 18:49	1.433333333	1.784129062	26.3930203	0.113	0.00654	0.113189097	86.68763849	277.941535	0.495591406	-0.421942609	-0.25995245	-0.5349	-0.2665	0.597646903	-153.5188835	168.7461035	-3102	CM	4.1
234	833101.2054	362819.9669	5264	132140	Alfred	0			3.27800012	77.99700165	21.7901053	11/11/2013 03:49	33	0.660306221	30.26023644	0.1368	-0.0258	0.139211637	100.6803339	180	0.183418395	-0.082184943	-0.163975433	-0.219	-0.1382	0.258934076	-147.7488354	79.31966613	-3240	CM	4.1
235	833110.7726	359610.0945	5264	132140	Alfred	B			3.24900007	77.99700165	0.676257616	11/11/2013 05:30	1.533333333	0.441037575	33.47381802	0.1368	-0.0258	0.139211637	100.6803339	279.4761714	0.122510438	0.060447547	-0.106559379	-0.0764	-0.0808	0.111138537	-133.3932966	178.7958375	-3211	CM	4.1
236	831775.0158	359827.493	5264	132140	Alfred	B			3.25099993	77.98500061	1.198900029	11/11/2013 13:24	7.816666667	0.153377402	156.84425	0.1368	-0.0258	0.139211637	100.6803339	282.7787559	0.042604834	-0.02668994	0.033208718	-0.1635	0.059	0.173813087	160.1538747	177.901578	-3229	CM	4.1
237	825874.9892	361138.3632	5264	132140	Alfred	2			3.26300001	77.93199921	6.043897286	11/11/2013 14:56	1.533333333	3.941672143	150.7248505	0.1368	-0.0258	0.139211637	100.6803339	30.13088654	1.094908929	-1.077443363	-0.194785423	-1.2142	-0.169	1.225945765	-172.0770745	70.54944732	-3282	CM	4.1
238	834175.3498	375441.5118	5264	132140	Alfred	1			3.39199996	78.00700378	16.9537046	13/11/2013 04:13	37.26666667	0.454929462	131.5147597	0.1368	-0.0258	0.139211637	100.6803339	113.5390753	0.126369295	-0.002889764	0.12633625	-0.1397	0.1521	0.206539751	132.5577943	12.85874143	-3308	CM	4.1
239	836736.6741	374342.6073	5264	132140	Alfred	2			3.38199997	78.02999878	0.799277019	13/11/2013 05:05	0.166666667	4.795662116	26.90221892	0.1368	-0.0258	0.139211637	100.6803339	142.2856197	1.332128366	-0.578639238	-1.199892751	-0.7154	-1.1741	1.374898939	-121.3562478	41.60528585	-3293	CM	4.1
240	845560.6937	363079.3448	5264	132140	Alfred	B			3.27999997	78.10900116	2.45720536	15/11/2013 04:37	0.433333333	5.670473907	144.1448056	0.1006	-0.0354	0.106646706	109.3863927	166.8910999	1.575131641	0.122610314	-1.570352316	0.022	-1.535	1.535110116	-89.1784685	57.50470718	-3132	CM	4.1
241	852210.1502	335092.1551	5264	132140	Alfred	B			3.02699995	78.16799927	30.0225614	15/11/2013 15:17	9.35	3.210969134	146.1772215	0.1422	-0.028	0.144930466	101.1393637	172.4123794	0.891935871	0.664070247	-0.595449666	0.5219	-0.5674	0.770939477	-47.39597743	71.27301575	-3295	CM	4.1
242	853120.1116	328452.5689	5264	132140	Alfred	B			2.96700001	78.1760025	0.913134717	15/11/2013 16:06	0.35	2.608956333	41.36224039	0.1422	-0.028	0.144930466	101.1393637	171.6509838	0.724710093	0.72437469	0.022046017	0.5822	0.05	0.584321806	4.913290699	70.51162016	-3306	CM	4.1
243	859581.5733	285515.7819	5264	132140	Alfred	B			2.579	78.23300171	1.347032383	17/11/2013 05:10	0.983333333	1.36986344	140.8999086	0.128	-0.055	0.139316187	113.2525922	206.3374319	0.380517622	-0.378673036	0.03742182	-0.5067	0.0924	0.515033356	169.6623781	93.08483974	-3631	CM	4.1
244	853488.0071	273212.3181	5264	132140	Alfred	B			2.46799994	78.1780014	1.792845727	17/11/2013 15:32	0.95	1.887206028	45.75542371	0.1481	-0.072	0.164674254	115.9270746	101.3191332	0.524223897	0.166673226	0.49702186	0.0186	0.569	0.5693249	88.13049405	14.60794135	-3583	CM	4.1
245	860171.8113	271899.9464	5264	132140	Alfred	0			2.45600009	78.23799896	2.986486981	17/11/2013 17:01	0.766666667	3.895417802	150.7772304	0.1481	-0.072	0.164674254	115.9270746	246.5477145	1.082060501	0.932558481	0.548807441	0.7845	0.6208	1.000388418	38.35750794	130.62064	-3627	CM	4.1
246	819127.5129	254098.6459	5264	132140	Alfred	B			2.296	77.8690033	0.599534293	19/11/2013 05:36	0.216666667	2.767081353	137.6453764	0.0311	0.1102	0.114504367	15.75981761	265.7251189	0.768633709	0.752684508	0.15576845	0.7216	0.0456	0.723021913	3.613460899	110.0346987	-4126	CM	4.1
247	795308.6502	252282.1838	5264	132140	Alfred	B			2.27999997	77.65499878	23.88802534	19/11/2013 14:14	8.633333333	2.766952743	55.13816791	0.0906	0.1035	0.137552208	41.19768056	95.65730788	0.768597984	0.622909798	0.450251313	0.5323	0.3468	0.635287489	33.08057703	54.45962733	-4362	CM	4.1
248	818912.2831	250003.384	5264	132140	Alfred	B			2.25900006	77.86699677	0.77469378	19/11/2013 16:28	0.916666667	0.845120487	151.1091662	0.0906	0.1035	0.137552208	41.19768056	0	0.234755691	-0.105187831	0.209870804	-0.1958	0.1064	0.222817465	151.4849304	41.19768056	-4141	CM	4.1
249	818911.6273	250335.3986	5264	132140	Alfred	A			2.26200008	77.86699677	0.222536261	19/11/2013 17:14	0.5	0.445072523	42.65963523	0.0906	0.1035	0.137552208	41.19768056	242.8756579	0.123631256	-0.060182789	-0.107994071	-0.1508	-0.2115	0.259740624	-125.4866271	158.3220226	-4141	CM	4.1
250	809569.4421	245558.6902	5264	132140	Alfred	B			2.2190001	77.78299713	10.49253864	21/11/2013 02:20	33.1	0.316995125	97.49033429	0.0906	0.1035	0.137552208	41.19768056	340.1310181	0.088054201	-0.08769618	0.007932359	-0.1783	-0.0956	0.202293603	-151.8084699	61.06666247	-4293	CM	4.1
251	807667.3079	250756.2054	5264	132140	Alfred	1			2.26600003	77.76599884	5.534643491	21/11/2013 03:26	1.1	5.031494083	67.32699494	0.0906	0.1035	0.137552208	41.19768056	347.4875207	1.397637245	-0.774901788	-1.163149642	-0.8655	-1.2666	1.53411038	-124.3447981	53.71015989	-4318	CM	4.1
252	807442.8882	251751.7371	5264	132140	Alfred				2.2750001	77.76399994	1.020513413	21/11/2013 03:57	0.516666667	1.975187251	150.0197827	0.0906	0.1035	0.137552208	41.19768056	155.2538466	0.548663125	-0.41263306	-0.361614689	-0.5032	-0.4651	0.685255563	-137.2542467	114.056166	-4307	CM	4.1
253	808113.1846	250314.4155	5264	132140	Alfred				2.26200008	77.76999664	0.677504189	21/11/2013 05:13	0.416666667	1.626010055	59.01873502	0.0906	0.1035	0.137552208	41.19768056	107.115126	0.45166946	-0.073578905	0.445636001	-0.1642	0.3421	0.379488809	115.6346934	65.91744546	-4322	CM	4.1
254	809561.2475	249874.5147	5264	132140	Alfred				2.2579999	77.78299713	1.513406427	21/11/2013 05:29	0.266666667	5.675274101	46.48676971	0.0906	0.1035	0.137552208	41.19768056	325.3261624	1.576465028	1.083653989	1.144961142	0.9931	1.0415	1.439026593	46.36297946	75.87151818	-4307	CM	4.1
255	806547.3134	254184.5391	5264	132140	Alfred				2.29699993	77.7559967	5.259287829	21/11/2013 13:18	7.816666667	0.672829999	153.1003725	0.0906	0.1035	0.137552208	41.19768056	23.95355889	0.186897222	-0.186399518	-0.013630522	-0.277	-0.1171	0.300746226	-157.0787044	17.24412167	-4295	CM	4.1
256	807434.3305	256178.1734	5264	132140	Alfred				2.31500006	77.76399994	2.182057972	21/11/2013 14:53	1.583333333	1.378141877	55.08327328	0.0906	0.1035	0.137552208	41.19768056	345.9820628	0.382817188	-0.331768586	0.19099373	-0.4224	0.0875	0.431335571	168.296696	55.21561778	-4273	CM	4.1
257	807210.0956	257063.0143	5264	132140	Alfred				2.32299995	77.76200104	0.91281147	21/11/2013 16:18	1.416666667	0.644337508	88.23797583	0.0906	0.1035	0.137552208	41.19768056	326.8451558	0.178982641	-0.123447274	0.129597671	-0.214	0.0261	0.215632382	173.0485341	74.35252477	-4276	CM	4.1
258	799618.4381	268556.49	5264	132140	Alfred				2.42700005	77.69400024	13.77436918	23/11/2013 01:22	33.06666667	0.416563584	39.86339775	0.0906	0.1035	0.137552208	41.19768056	333.467843	0.115712107	-0.103154918	0.052424752	-0.1938	-0.0511	0.200373773	-165.2323482	67.72983756	-4308	CM	4.1
259	799395.0803	268998.6583	5264	132140	Alfred				2.43099999	77.69200134	0.495380233	23/11/2013 03:07	1.75	0.283074419	29.72349643	0.0906	0.1035	0.137552208	41.19768056	56.27015754	0.078631783	-0.053201349	0.057901415	-0.1438	-0.0456	0.150857744	-162.4064763	15.07247698	-4310	CM	4.1
260	799728.351	269220.6449	5264	132140	Alfred				2.43300009	77.69499969	0.80589945	23/11/2013 04:04	0.916666667	0.879163036	159.8746647	0.0906	0.1035	0.137552208	41.19768056	260.5227266	0.244211954	0.156215837	-0.187712789	0.0656	-0.2912	0.298513528	-77.30220941	140.6749539	-4310	CM	4.1
261	799061.1478	269108.6397	5264	132140	Alfred				2.43199992	77.68900299	0.646134226	23/11/2013 04:48	0	#DIV/0!	23.3928148	0.0906	0.1035	0.137552208	41.19768056	30.92636776	#DIV/0!	#DIV/0!	#DIV/0!	#DIV/0!	#DIV/0!	#DIV/0!	#DIV/0!	10.2713128	-4323	CM	4.1
262	799393.7545	269662.5911	5264	132140	Alfred				2.43700004	77.69200134	0.554320548	23/11/2013 04:48	0.733333333	0.755891656	100.8887185	0.0906	0.1035	0.137552208	41.19768056	281.3083827	0.209969904	0.149651266	0.147281565	0.0591	0.0438	0.07351107	36.55383664	119.8892979	-4312	CM	4.1
263	798836.5006	269772.1237	5264	132140	Alfred				2.43799996	77.68699646	0.700483684	23/11/2013 06:58	2.166666667	0.323300162	23.60706412	0.0906	0.1035	0.137552208	41.19768056	213.6648592	0.089805601	-0.037278134	0.081703039	-0.1279	-0.0218	0.129722491	-170.3268398	172.4671786	-4336	CM	4.1
264	797061.1231	267112.9242	5264	132140	Alfred				2.41400003	77.67099762	3.197390735	23/11/2013 13:48	6.833333333	0.467910839	134.0212104	0.0906	0.1035	0.137552208	41.19768056	334.6860749	0.129975233	-0.095275353	-0.088409096	-0.1859	-0.1919	0.267168015	-134.0849845	66.51160569	-4330	CM	4.1
265	796055.8596	269213.3513	5264	132140	Alfred				2.43300009	77.66200256	2.328593764	23/11/2013 15:47	1.983333333	1.174080889	66.43174302	0.0906	0.1035	0.137552208	41.19768056	173.4273816	0.32613358	-0.056839136	-0.321142375	-0.1474	-0.4246	0.449510228	-109.147399	132.2297011	-4344	CM	4.1
266	796395.2193	266337.0531	5264	132140	Alfred				2.40700006	77.66500092	2.547432519	25/11/2013 04:15	36.46666667	0.069856468	102.0029569	0.1091	0.0741	0.131884874	55.81591171	89.99991605	0.019404574	0.019404574	1.63E-06	-0.0897	-0.0741	0.11634362	-140.4395158	34.18400434	-4321	CM	4.1
267	796840.168	266337.9235	5264	132140	Alfred				2.40700006	77.66899872	0.444949518	25/11/2013 04:15	0	#DIV/0!	146.4583812	0.1091	0.0741	0.131884874	55.81591171	296.5963986	#DIV/0!	#DIV/0!	#DIV/0!	#DIV/0!	#DIV/0!	#DIV/0!	#DIV/0!	119.2195132	-4321	CM	4.1
268	796394.7866	266558.3417	5264	132140	Alfred				2.40899992	77.66500092	0.496939422	25/11/2013 04:58	0.716666667	0.693403845	98.1949417	0.1091	0.0741	0.131884874	55.81591171	142.3518401	0.192612179	-0.094962289	-0.1675757	-0.2041	-0.2417	0.31630454	-130.1765472	86.5359284	-4326	CM	4.1
269	808110.8543	251531.6836	5264	132140	Alfred				2.273	77.76999664	13.87559047	25/11/2013 14:28	8.7	1.594895456	109.4589693	0.1091	0.0741	0.131884874	55.81591171	332.5727866	0.443026516	-0.090421134	0.433700948	-0.1995	0.3596	0.411243875	119.0232833	83.24312507	-4306	CM	4.1
270	803642.5492	260043.8478	5264	132140	Alfred				2.3499999	77.73000336	0.799261264	25/11/2013 15:28	0.266666667	2.99722974	72.56759059	0.1091	0.0741	0.131884874	55.81591171	316.7490424	0.832563817	0.074632232	-0.829211999	-0.0345	-0.9033	0.903969355	-92.18518078	99.06686933	-4266	CM	4.1
271	801857.2311	261921.5564	5264	132140	Alfred				2.3670001	77.71399689	2.590974838	25/11/2013 16:01	0.55	4.710863341	33.0902939	0.1091	0.0741	0.131884874	55.81591171	326.3471377	1.30857315	-0.340301129	1.26355009	-0.4494	1.1895	1.271515982	110.6976982	89.46877404	-4236	CM	4.1
272	800741.5397	263579.2015	5264	132140	Alfred				2.38199997	77.70400238	1.998137764	25/11/2013 16:43	0.7	2.854482521	23.98184288	0.1091	0.0741	0.131884874	55.81591171	128.6988571	0.792911811	0.428582032	-0.667103127	0.3195	-0.7412	0.807125049	-66.68242686	72.8829454	-4248	CM	4.1
273	801298.6234	263137.6757	5264	132140	Alfred				2.37800002	77.70899963	0.710835607	25/11/2013 17:02	0.316666667	2.244744022	134.3032897	0.1091	0.0741	0.131884874	55.81591171	137.8820919	0.623540006	-0.45273585	0.428756795	-0.5618	0.3547	0.664410238	147.7379828	82.06618018	-4234	CM	4.1
274	816135.7958	246899.1889	5264	132140	Alfred				2.23099995	77.84200287	21.99613914	27/11/2013 03:26	34.4	0.639422649	113.8781216	0.0701	0.0564	0.089972051	51.18106484	243.4273227	0.177617403	-0.154952376	-0.086819945	-0.2251	-0.1432	0.266759301	-147.5279385	167.7537421	-4246	CM	4.1
275	815245.6616	246454.8047	5264	132140	Alfred				2.227	77.83399963	2.563207108	27/11/2013 05:05	1.116666667	2.29540935	168.1322973	0.0701	0.0564	0.089972051	51.18106484	113.4528937	0.637613708	-0.069394832	0.633826158	-0.1395	0.5774	0.594036847	103.5813202	62.27182882	-4276	CM	4.1
276	831180.0141	239623.9404	5264	132140	Alfred				2.16499996	77.97699738	13.63024579	27/11/2013 16:07	10.56666667	1.289928624	57.27894745	0.0701	0.0564	0.089972051	51.18106484	89.99996224	0.358313507	0.358313506	1.35E-05	0.2882	-0.0564	0.293677475	-11.06960371	38.81889741	-3981	CM	4.1
277	831402.5856	239624.3778	5264	132140	Alfred				2.16499996	77.97899628	0.222571974	27/11/2013 16:36	0.483333333	0.46049374	70.5317678	0.0701	0.0564	0.089972051	51.18106484	130.6986638	0.127914928	-0.126626719	-0.018108088	-0.1967	-0.0745	0.21036363	-159.2563671	79.51759899	-3981	CM	4.1
278	873573.7816	203727.6919	5264	132140	Alfred				1.84000003	78.35700226	55.38033793	29/11/2013 01:28	32.86666667	1.68500014	146.3173092	0.2611	-0.091	0.276503544	109.2147471	190.2941388	0.468055594	0.454991006	0.109814499	0.1939	0.2008	0.279141873	46.00491692	81.07939168	-4266	CM	4.1
279	873353.37	202509.329	5264	132140	Alfred				1.829	78.35500336	1.238139458	29/11/2013 03:38	2.166666667	0.57144898	163.3895214	0.2611	-0.091	0.276503544	109.2147471	147.5562072	0.158735828	0.084755846	-0.134214416	-0.1763	-0.0432	0.181561963	-166.230604	38.34146009	-4196	CM	4.1
280	874135.0941	201292.8356	5264	132140	Alfred				1.81799996	78.36199951	1.44601133	29/11/2013 03:38	0	#DIV/0!	109.0077576	0.2611	-0.091	0.276503544	109.2147471	127.5811802	#DIV/0!	#DIV/0!	#DIV/0!	#DIV/0!	#DIV/0!	#DIV/0!	#DIV/0!	18.36643306	-4190	CM	4.1
281	875585.58	200188.3004	5264	132140	Alfred				1.80799997	78.375	1.990441591	29/11/2013 05:12	0.816666667	2.437275418	126.7773882	0.2611	-0.091	0.276503544	109.2147471	132.328334	0.677020949	-0.056240811	0.674680915	-0.3173	0.7657	0.828838014	112.5118402	23.11358683	-4270	CM	4.1
282	883063.3356	193447.6885	5264	132140	Alfred				1.74699998	78.44200134	11.59707979	29/11/2013 14:01	8.65	1.340702866	99.53054806	0.2611	-0.091	0.276503544	109.2147471	69.4245875	0.372417463	-0.057516014	0.367949283	-0.3186	0.4589	0.558704402	124.7695121	39.79015965	-4269	CM	4.1
283	883953.6437	193781.5245	5264	132140	Alfred				1.75	78.44999695	0.950839057	29/11/2013 14:34	0.55	1.728798285	21.79960885	0.2611	-0.091	0.276503544	109.2147471	118.4516241	0.480221746	-0.472694372	0.084693303	-0.7338	0.1757	0.754534504	166.5350829	9.23687694	-4269	CM	4.1
284	886630.7993	192346.9024	5264	132140	Alfred				1.73699999	78.47399902	3.037318331	29/11/2013 15:25	0.85	3.573315684	78.57806073	0.2611	-0.091	0.276503544	109.2147471	113.9654831	0.99258769	0.389764179	0.912860453	0.1287	1.0039	1.01207227	82.69625518	4.750735963	-4211	CM	4.1
285	887634.7896	191905.8099	5264	132140	Alfred				1.73300004	78.48300171	1.096612542	29/11/2013 16:24	0.983333333	1.115199195	20.64343957	0.2611	-0.091	0.276503544	109.2147471	116.5711845	0.309777554	0.040880412	-0.307068274	-0.2202	-0.2161	0.308516071	-135.5451575	7.35643734	-4210	CM	4.1
286	915745.7622	178002.6774	5264	132140	Alfred				1.60699999	78.73500061	31.36118426	01/12/2013 02:06	33.7	0.930598939	164.6344254	0.3822	-0.0652	0.387721395	99.68097024	15.9311323	0.258499705	0.061807652	-0.251001816	-0.3204	-0.1858	0.370369507	-149.8897121	83.74983794	-4370	CM	4.1
287	915967.1554	178778.4557	5264	132140	Alfred				1.61399996	78.73699951	0.80675086	01/12/2013 03:09	1.05	0.768334152	39.0809244	0.3822	-0.0652	0.387721395	99.68097024	295.2124438	0.213426153	-0.110518385	0.18258261	-0.4927	0.2478	0.551513943	153.3026842	164.4685264	-4351	CM	4.1
288	914070.7588	179661.1041	5264	132140	Alfred				1.62199998	78.72000122	2.091742903	01/12/2013 03:49	0.666666667	3.137614355	26.55247902	0.3822	-0.0652	0.387721395	99.68097024	153.4563987	0.871559543	0.707034288	-0.509625895	0.3248	-0.4444	0.550483143	-53.83664483	53.77542844	-4350	CM	4.1
289	914294.3848	179218.4567	5264	132140	Alfred				1.61800003	78.72200012	0.495928664	01/12/2013 04:49	1	0.495928664	170.3408513	0.3822	-0.0652	0.387721395	99.68097024	56.28509797	0.137757962	-0.091679535	0.10282081	-0.4739	0.168	0.50278505	160.4773057	43.39587227	-4358	CM	4.1
290	914962.0074	179662.7461	5264	132140	Alfred				1.62199998	78.72799683	0.801943316	01/12/2013 05:27	0.633333333	1.266226289	24.16965673	0.3822	-0.0652	0.387721395	99.68097024	171.846843	0.351729525	0.346927351	-0.057922981	-0.0353	0.0073	0.03601548	168.3429888	72.1658728	-4343	CM	4.1
291	915188.5204	178112.4305	5264	132140	Alfred				1.60800004	78.73000336	1.566775811	01/12/2013 13:05	7.633333333	0.205254473	146.106469	0.3822	-0.0652	0.387721395	99.68097024	63.42281517	0.057015131	0.007184864	0.056560613	-0.375	0.1218	0.394286697	162.0123265	36.25815507	-4378	CM	4.1
292	922538.2232	181781.5894	5264	132140	Alfred				1.64100003	78.79599762	1.761402411	01/12/2013 17:15	0.816666667	2.156819278	38.73231777	0.3822	-0.0652	0.387721395	99.68097024	44.69936369	0.599116466	0.149649703	0.580125423	-0.2326	0.6453	0.685947915	109.8171992	54.98160654	-4275	CM	4.1
293	944788.9325	204207.0353	5264	132140	Alfred				1.84300005	78.9960022	31.59105394	03/12/2013 04:01	34.76666667	0.90865927	99.71576887	0.4188	-0.1253	0.43714246	106.6565602	120.0511286	0.252405353	0.05162814	0.247068811	-0.3672	0.3724	0.522947135	134.5973738	13.3945684	-4359	CM	4.1
294	974712.5054	187096.3222	5264	132140	Alfred				1.68799996	79.26399994	1.84413578	03/12/2013 04:45	0.45	4.098079512	30.97457659	0.5337	-0.0497	0.536009123	95.32023864	86.91135259	1.13835542	-1.136760274	0.06024235	-1.6705	0.1099	1.674074326	176.2344745	8.40888605	-4445	CM	4.1
295	993338.9869	188135.8258	5264	132140	Alfred				1.69700003	79.43099976	18.65546517	03/12/2013 13:42	8.95	2.084409516	80.13796266	0.5337	-0.0497	0.536009123	95.32023864	274.7651107	0.579002643	0.503235652	0.286352824	-0.0305	0.3361	0.337430847	95.17990153	179.444872	-4415	CM	4.1
296	991999.8889	188243.6109	5264	132140	Alfred				1.69799995	79.41899872	1.34342886	03/12/2013 15:33	1.85	0.726177762	127.5762365	0.5337	-0.0497	0.536009123	95.32023864	80.53974365	0.201716045	-0.201589107	-0.007155059	-0.7353	0.0425	0.736518936	176.6884717	14.78049499	-4408	CM	4.1
297	992669.4787	188356.0145	5264	132140	Alfred				1.699	79.42500305	0.678958802	03/12/2013 15:49	0.266666667	2.546095506	142.1394231	0.5337	-0.0497	0.536009123	95.32023864	112.3176111	0.707248752	-0.669893793	0.226810721	-1.2036	0.2765	1.234947852	167.0615166	16.99737246	-4413	CM	4.1
298	997023.8559	186592.1326	5264	132140	Alfred				1.68299997	79.46399689	0.649207227	03/12/2013 17:26	0.283333333	2.291319624	60.71005475	0.5337	-0.0497	0.536009123	95.32023864	88.87973267	0.636477673	0.277148988	0.572967946	-0.2566	0.6227	0.673449176	112.3925907	6.44050597	-4433	CM	4.1
299	1071918.499	188219.5674	5264	132140	Alfred				1.69599998	80.13500214	74.91232298	05/12/2013 01:39	32.21666667	2.325266104	41.13008311	0.4591	-0.1252	0.47586537	105.2540627	98.42968415	0.645907251	-0.351647542	-0.541793488	-0.8107	-0.4166	0.91151616	-152.8041456	6.824378542	-4151	CM	4.1
300	1077951.79	187347.7858	5264	132140	Alfred				1.68799996	80.18900299	6.095949432	05/12/2013 04:08	2.483333333	2.454744738	147.4264935	0.4591	-0.1252	0.47586537	105.2540627	95.73435595	0.681873538	0.58173074	0.355725834	0.1226	0.4809	0.496314372	75.69504637	9.519706743	-4500	CM	4.1
301	1242283.891	171379.7321	5264	132140	Alfred				1.53999996	81.65799713	41.09870478	07/12/2013 13:17	8.316666667	4.94172803	105.7085189	0.5524	-0.2313	0.598870145	112.7199538	231.3311677	1.372702231	-1.371576502	-0.055581589	-1.924	0.1757	1.931984094	174.781605	118.6112139	-4468	CM	4.1
302	1228878.633	160657.1703	5264	132140	Alfred				1.44400001	81.53800201	13.57377611	07/12/2013 17:42	2.483333333	5.465950111	72.20110007	0.5524	-0.2313	0.598870145	112.7199538	140.7226099	1.518319475	1.362424586	-0.670144221	0.81	-0.4388	0.921262221	-28.44735286	28.00265612	-4468	CM	4.1
303	1230900.95	158215.2328	5264	132140	Alfred				1.42200005	81.55599976	3.170619169	07/12/2013 18:51	1.15	2.757060147	177.9529388	0.5524	-0.2313	0.598870145	112.7199538	100.4378815	0.765850041	-0.405310837	0.64980721	-0.9577	0.8811	1.301368496	137.385515	12.28207235	-4470	CM	4.1
304	1256450.937	153614.137	5264	132140	Alfred				1.38	81.78399658	25.96096959	09/12/2013 01:21	30.5	0.851179331	175.6321526	0.7606	-0.1059	0.767936957	97.92645898	108.5493937	0.236438703	0.225867182	0.069909057	-0.5347	0.1758	0.562892539	161.8002077	10.62293472	-4462	CM	4.1
305	1337704.593	126766.7112	5264	132140	Alfred				1.13699996	82.50800323	0	09/12/2013 04:20	0.75	0	180	0.8483	0.3386	0.913379905	68.24052533	133.810939	0	0	0	-0.8483	-0.3386	0.913379905	-158.2405253	65.57041367	-4435	CM	4.1
306	1354242.76	111084.5076	5264	132140	Alfred				0.99599999	82.65499878	18.97038637	09/12/2013 15:23	10.6	1.789659091	173.3898848	0.8483	0.3386	0.913379905	68.24052533	97.79079905	0.497127525	0.031388905	-0.496135579	-0.8169	-0.8347	1.167958571	-134.3816909	29.55027373	-4430	CM	4.1
307	1519296.195	89004.57545	5264	132140	Alfred				0.79500002	84.12200165	150.7948178	11/12/2013 01:51	32.9	4.583429114	70.35314157	0.4932	0.3969	0.633068598	51.17481806	126.547143	1.273174754	0.517786855	1.163129712	0.0246	0.7662	0.766624083	88.16211795	75.37232491	-4501	CM	4.1
308	1528891.876	81971.14182	5264	132140	Alfred				0.73199999	84.20700073	0	11/12/2013 02:48	0.05	0	180	0.4932	0.3969	0.633068598	51.17481806	108.9277639	0	0	0	-0.4932	-0.3969	0.633068598	-141.1748181	57.75294582	-4505	CM	4.1
309	1532839.864	80635.41215	5264	132140	Alfred				0.72000003	84.24199677	4.167827417	11/12/2013 03:40	0.866666667	4.809031635	127.990708	0.4932	0.3969	0.633068598	51.17481806	108.6880565	1.335842121	1.318459193	0.214801137	0.8253	-0.1821	0.845111076	-12.44329561	57.51323844	-4500	CM	4.1
310	1540512.189	78074.79897	5264	132140	Alfred				0.69700003	84.30999756	2.105270494	11/12/2013 05:20	0.7	3.007529278	51.9235542	0.4932	0.3969	0.633068598	51.17481806	107.3268262	0.835424799	0.040140611	0.834459901	-0.4531	0.4376	0.629858299	135.9970204	56.15200818	-4478	CM	4.1
311	1675234.594	36538.48786	5264	132140	Alfred				0.32499999	85.5019989	140.9801104	13/12/2013 02:25	45.08333333	3.127100416	27.39453616	0.236	0.306	0.386434988	37.64091232	127.6241044	0.868639004	0.866196618	0.065093308	0.6302	-0.2409	0.674673115	-20.92046911	89.98319209	-4508	CM	4.1
312	1680672.367	32383.79931	5264	132140	Alfred				0.28799999	85.55000305	1.129561406	13/12/2013 04:39	0.533333333	2.117927636	81.85514574	0.236	0.306	0.386434988	37.64091232	120.4681653	0.588313232	0.343282339	0.477775779	0.1073	0.1718	0.202525106	58.01321479	82.82725297	-4494	CM	4.1
313	1688374.002	27892.27918	5264	132140	Alfred				0.248	85.61799622	8.915657376	13/12/2013 06:35	1.933333333	4.611546918	171.903866	0.236	0.306	0.386434988	37.64091232	298.0737583	1.280985255	0.334307292	-1.236592842	0.0983	-1.5426	1.545722162	-86.35355095	99.56715399	-4510	CM	4.1
314	1684976.033	29688.85013	5264	132140	Alfred				0.264	85.58799744	3.84367847	13/12/2013 14:56	8.35	0.460320775	148.3425422	0.236	0.306	0.386434988	37.64091232	113.1276821	0.127866882	-0.053798937	0.115998336	-0.2898	-0.19	0.346531466	-146.7498402	75.48676976	-4503	CM	4.1
315	1740963.339	5970.175201	5264	132140	Alfred				0.053	86.08200073	60.80422685	15/12/2013 01:27	34.51666667	1.761590348	25.96731548	0.4434	0.1085	0.456481993	76.2499134	359.1701449	0.489330652	-0.486917024	-0.048541724	-0.9303	-0.157	0.9434786	-170.4185395	77.07976847	-4540	CM	4.1
316	1740730.173	21515.00955	5264	132140	Alfred				0.191	86.08000183	0	15/12/2013 02:14	0.25	0	180	0.3488	0.1593	0.383455252	65.45340683	349.6815348	0	0	0	-0.3488	-0.1593	0.383455252	-155.4534068	75.77187206	-4521	CM	4.1
317	1740274.24	23992.84687	5264	132140	Alfred				0.213	86.0759964	0.507022552	15/12/2013 14:41	10.76666667	0.047091878	21.22794468	0.3488	0.1593	0.383455252	65.45340683	66.84586926	0.013081077	-0.005188004	-0.012008297	-0.354	-0.1713	0.393260778	-154.1758894	1.392462437	-4514	CM	4.1
318	1824138.828	59744.72312	5264	132140	Alfred				0.52899998	86.81500244	73.83805975	17/12/2013 03:11	34.78333333	2.122799993	21.99048139	0.1463	0.0645	0.159887273	66.20852097	51.33560141	0.589666665	0.335627142	0.484831102	0.1893	0.4203	0.461002171	65.75206393	14.87291956	-4536	CM	4.1
319	1828111.668	62915.11467	5264	132140	Alfred				0.55699998	86.84999847	2.738471778	17/12/2013 04:09	0.933333333	2.934076905	65.63420897	0.1463	0.0645	0.159887273	66.20852097	122.004186	0.815021363	0.678022625	-0.45226667	0.5317	-0.5168	0.741469313	-44.18277183	55.79566501	-4530	CM	4.1
320	1830844.461	61226.24207	5264	132140	Alfred				0.542	86.87400055	3.21254576	17/12/2013 04:53	0.733333333	4.380744218	25.53688692	0.1463	0.0645	0.159887273	66.20852097	63.08734997	1.216873394	-0.252612928	1.190364467	-0.3989	1.1259	1.194446451	109.5101019	3.121171004	-4534	CM	4.1
321	1945850.813	119641.8299	5264	132140	Alfred				1.05499995	87.88500214	131.9881098	19/12/2013 02:34	45.61666667	2.893418557	169.0122256	0.2916	-0.1943	0.350404124	123.6764624	180	0.803727377	-0.360129032	-0.718529593	-0.6517	-0.5242	0.836401457	-141.1879347	56.32353761	-4401	CM	4.1
322	1945851.29	119528.4344	5264	132140	Alfred				1.05400002	87.88500214	0.113396558	19/12/2013 02:47	0.216666667	0.523368731	50.80922913	0.2916	-0.1943	0.350404124	123.6764624	101.3176006	0.145380203	0.046011282	0.13790709	-0.2456	0.3322	0.413128756	126.4741804	22.35886183	-4401	CM	4.1
323	1946993.122	119306.426	5264	132140	Alfred				1.05200005	87.89499664	1.16321423	19/12/2013 03:32	0.75	1.550952307	31.03467104	0.2916	-0.1943	0.350404124	123.6764624	106.6985866	0.430820085	-0.236162062	0.360324058	-0.5278	0.5546	0.765598223	133.5783602	16.9778758	-4396	CM	4.1
324	1948136.348	118970.9876	5264	132140	Alfred				1.04900002	87.90499878	1.191420915	19/12/2013 04:16	0.733333333	1.624664884	173.9537265	0.2916	-0.1943	0.350404124	123.6764624	85.7668663	0.451295801	-0.208100835	-0.400452173	-0.4997	-0.2062	0.54055494	-157.5813462	37.90959609	-4397	CM	4.1
325	2104809.365	131186.3698	5264	132140	Alfred				1.14999998	89.27400208	1.781596407	21/12/2013 02:19	0.45	3.959103126	133.9954057	0.5075	0.2768	0.578078273	61.39112237	84.28481322	1.099750868	0.92706727	-0.591606498	0.4196	-0.8684	0.964451419	-64.21266723	22.89369085	-3274	CM	4.1
326	2105956.363	131306.3172	5264	132140	Alfred				1.15100002	89.28399658	1.153253093	21/12/2013 02:42	0.383333333	3.008486331	75.24177958	0.5075	0.2768	0.578078273	61.39112237	116.5661616	0.835690648	0.114443046	-0.8278174	-0.3931	-1.1046	1.172464656	-109.5871278	55.17503923	-3201	CM	4.1
327	2108489.378	130064.2641	5264	132140	Alfred				1.13999999	89.30599976	2.821145369	21/12/2013 03:29	0.783333333	3.601462173	64.66844019	0.5075	0.2768	0.578078273	61.39112237	309.8088477	1.000406159	-0.537530823	-0.843725724	-1.045	-1.1205	1.532209946	-133.0033825	111.5822746	-3337	CM	4.1
328	2107105.457	131198.1075	5264	132140	Alfred				1.14999998	89.29399872	1.789088783	21/12/2013 04:09	0.666666667	2.683633174	62.4927781	0.5075	0.2768	0.578078273	61.39112237	109.5408478	0.745453659	0.574314679	-0.47525131	0.0668	-0.7521	0.755013493	-84.9229868	48.14972543	-3277	CM	4.1
329	2110671.606	129961.2538	5264	132140	Alfred				1.13900006	89.32499695	1.538989046	21/12/2013 05:13	0.733333333	2.098621426	132.4599843	0.5075	0.2768	0.578078273	61.39112237	114.8322604	0.582950396	0.556830879	0.172541406	0.0493	-0.1043	0.115340323	-64.67841273	53.44113799	-3318	CM	4.1
330	2224047.327	78403.11394	5264	132140	Alfred				0.68400002	90.30799866	124.5483676	23/12/2013 02:52	45.65	2.728332259	129.2204312	0.3893	0.9161	0.995386206	23.02324055	338.2109104	0.757870072	0.322476669	0.685839518	-0.0668	-0.2303	0.239760813	-106.1831278	44.81233017	-4070	CM	4.1
331	2223117.148	80692.48194	5264	132140	Alfred				0.704	90.30000305	2.049230306	23/12/2013 04:33	0.783333333	2.616038689	55.55717058	0.3893	0.9161	0.995386206	23.02324055	73.68482187	0.726677414	-0.596776815	-0.414629349	-0.9861	-1.3307	1.656257252	-126.5386227	50.66158132	-4019	CM	4.1
332	2227843.677	82084.11993	5264	132140	Alfred				0.71600002	90.34100342	4.927142601	23/12/2013 06:34	2.016666667	2.443211207	66.83168163	0.3893	0.9161	0.995386206	23.02324055	105.42329	0.67866978	-0.651355681	-0.190600228	-1.0407	-1.1067	1.519127921	-133.2383538	82.40004949	-4324	CM	4.1
333	2234544.217	80272.33934	5264	132140	Alfred				0.69999999	90.39900208	6.941165428	23/12/2013 13:05	6.516666667	1.065140475	95.68611358	0.3893	0.9161	0.995386206	23.02324055	79.6921919	0.295872354	-0.187823551	-0.228610507	-0.5771	-1.1447	1.281964795	-116.7556656	56.66895135	-4510	CM	4.1
334	2237081.925	80739.64053	5264	132140	Alfred				0.704	90.42099762	2.580374492	23/12/2013 14:38	1.55	1.664757737	25.7788693	0.3893	0.9161	0.995386206	23.02324055	248.1864594	0.462432705	0.206939359	-0.413545775	-0.1824	-1.3296	1.342092877	-97.80938243	134.8367811	-4513	CM	4.1
335	2236505.774	80508.31994	5264	132140	Alfred				0.70200002	90.41600037	0.620853327	23/12/2013 14:38	0	#DIV/0!	151.0168888	0.3893	0.9161	0.995386206	23.02324055	88.97966008	#DIV/0!	#DIV/0!	#DIV/0!	#DIV/0!	#DIV/0!	#DIV/0!	#DIV/0!	65.95641953	-4513	CM	4.1
336	2282032.83	81468.62393	5264	132140	Alfred				0.70899999	90.80999756	0.703091964	25/12/2013 01:34	0.35	2.008834183	22.04035551	0.0045	0.74	0.740013682	0.348415986	89.99993193	0.558009495	0.558009494	3.80E-05	0.5535	-0.74	0.924076051	-53.20262241	89.65151595	-4334	CM	4.1
337	2283305.429	81473.08697	5264	132140	Alfred				0.70899999	90.82099915	1.272607394	25/12/2013 02:10	0.6	2.121012324	91.15191172	0.0045	0.74	0.740013682	0.348415986	119.7334559	0.58917009	-0.065658509	0.58550009	-0.0702	-0.1545	0.169683348	-114.4228295	119.3850399	-4329	CM	4.1
338	2284117.231	81016.26545	5264	132140	Alfred				0.70499998	90.82800293	0.931508198	25/12/2013 03:04	0.9	1.035009108	160.5904511	0.0045	0.74	0.740013682	0.348415986	0	0.28750253	-0.128822298	0.257026303	-0.1333	-0.483	0.501037351	-105.4318814	0.348415986	-4330	CM	4.1
339	2284114.814	81705.76635	5264	132140	Alfred				0.71100003	90.82800293	0.689505129	25/12/2013 03:14	0.166666667	4.137030775	161.2229752	0.0045	0.74	0.740013682	0.348415986	294.4427164	1.149175215	0.256853719	1.120102603	0.2524	0.3801	0.456245974	56.41943936	65.90569962	-4330	CM	4.1
340	2280290.978	83415.79519	5264	132140	Alfred				0.72600001	90.79499817	2.04017623	25/12/2013 04:53	0.966666667	2.110527135	157.9396903	0.0045	0.74	0.740013682	0.348415986	338.2110669	0.586257538	0.249371847	0.530576651	0.2449	-0.2094	0.322211671	-40.53827068	22.13734913	-4383	CM	4.1
341	2280057.715	83989.44498	5264	132140	Alfred				0.73100001	90.79299927	0.619261982	25/12/2013 06:07	1.233333333	0.502104309	141.9365385	0.0045	0.74	0.740013682	0.348415986	69.7934632	0.139473419	0.029594865	0.13629739	0.0251	-0.6037	0.604223959	-87.61968469	69.44504722	-4391	CM	4.1
342	2321209.214	99218.29117	5264	132140	Alfred				0.86199999	91.14900208	43.87896504	27/12/2013 02:57	44.83333333	0.978712975	117.6700746	0.063	0.4781	0.482232942	7.506707469	89.99998496	0.271864715	0.271864715	4.09E-06	0.2089	-0.4781	0.521728062	-66.40103179	82.4932775	-4605	CM	4.1
343	2321440.814	99219.30072	5264	132140	Alfred				0.86199999	91.15100098	0.231603064	27/12/2013 03:08	0.183333333	1.263289442	151.4847223	0.063	0.4781	0.482232942	7.506707469	70.01087091	0.350913734	0.146675729	0.318789396	0.0837	-0.1593	0.179948593	-62.28990974	62.50416344	-4603	CM	4.1
344	2323985.426	100151.3415	5264	132140	Alfred				0.87	91.17299652	1.663306014	27/12/2013 04:26	0.466666667	3.564227172	168.9733933	0.063	0.4781	0.482232942	7.506707469	217.8565943	0.990063103	-0.576945759	-0.804585943	-0.6399	-1.2827	1.433462174	-116.5151002	149.6501132	-4572	CM	4.1
345	2323179.283	99111.77074	5264	132140	Alfred				0.861	91.16600037	1.315512532	27/12/2013 04:50	0.4	3.28878133	94.45443257	0.063	0.4781	0.482232942	7.506707469	129.7493749	0.913550369	-0.421426378	-0.810539379	-0.4844	-1.2886	1.376684556	-110.602286	122.2426675	-4590	CM	4.1
346	2345976.868	80429.4125	5264	132140	Alfred				0.69800001	91.36199951	29.4747412	29/12/2013 02:28	45.63333333	0.645903752	163.5123904	0.1969	0.0501	0.203173866	75.72437004	100.0223991	0.179417709	-0.148320402	0.10095431	-0.3452	0.0509	0.348945965	171.6200451	24.29802905	-4584	CM	4.1
347	2370945.707	76135.79416	5264	132140	Alfred				0.66000003	91.57700348	2.393438777	29/12/2013 04:03	0.733333333	3.263780151	34.34765594	0.1742	-0.0452	0.179968553	104.545869	148.2993148	0.906605598	-0.162176021	-0.891982426	-0.3364	-0.8468	0.911147246	-111.6649654	43.75344573	-4471	CM	4.1
348	2392998.151	40877.22713	5264	132140	Alfred				0.354	91.76599884	42.08450217	31/12/2013 02:04	46	0.914880482	48.33423674	0.2181	-0.0783	0.231729368	109.7486267	100.6205203	0.254133467	-0.093094877	0.236468101	-0.3112	0.3148	0.442629879	134.6729384	9.12810642	-4480	CM	4.1
349	2394858.708	40534.24833	5264	132140	Alfred				0.35100001	91.78199768	1.891905823	31/12/2013 02:36	0.533333333	3.547323418	166.2306693	0.2181	-0.0783	0.231729368	109.7486267	359.8586182	0.985367616	-0.695058838	-0.698457265	-0.9132	-0.6202	1.103836082	-145.8182386	109.8900086	-4479	CM	4.1
350	2394606.185	87303.74296	5264	132140	Alfred				0.75599998	91.78099823	43.23322042	02/01/2014 02:40	46.3	0.93376286	62.60586427	0.1742	-0.0452	0.179968553	104.545869	72.64325734	0.259378572	0.02020664	-0.258590285	-0.154	-0.2134	0.263152748	-125.8161462	31.90261169	-4454	CM	4.1
351	2396463.79	87888.60071	5264	132140	Alfred				0.76099998	91.79699707	1.947498959	02/01/2014 03:16	0.6	3.245831598	165.9475799	0.1742	-0.0452	0.179968553	104.545869	291.8066485	0.901619888	0.249262474	-0.866479453	0.0751	-0.8213	0.824702561	-84.77784662	172.7392205	-4454	CM	4.1
352	2394135.427	88803.1026	5264	132140	Alfred				0.76899999	91.77700043	0.476303544	02/01/2014 04:27	0.833333333	0.571564253	48.25139256	0.1742	-0.0452	0.179968553	104.545869	5.191118511	0.158767848	-0.158752021	0.002241753	-0.333	0.0474	0.336314983	171.8906117	99.35475053	-4453	CM	4.1
353	2394246.429	90073.83017	5264	132140	Alfred				0.77999997	91.77799988	1.275566498	02/01/2014 06:18	1.85	0.689495404	155.6881326	0.1742	-0.0452	0.179968553	104.545869	339.6628669	0.191526501	-0.162438597	0.101469714	-0.3366	0.1467	0.367202328	156.4577755	124.8830021	-4454	CM	4.1
354	2361911.107	175158.294	5264	132140	Alfred				1.51900005	91.5039978	91.02164042	04/01/2014 02:04	43.76666667	2.079702371	97.42812595	-0.02815	0.2037	0.205635874	352.1319342	11.01182276	0.577695103	-0.520595051	-0.25042449	-0.4924	-0.4541	0.669874003	-137.3182746	18.87988854	-4302	CM	4.1
355	2366796.743	201263.6806	5264	132140	Alfred				1.745	91.54799652	0.922692884	04/01/2014 03:39	0.666666667	1.384039326	35.70664351	-0.0701	0.243	0.252909094	343.9083465	315.0290864	0.384455368	-0.383777372	0.022822332	-0.3137	-0.2202	0.383238437	-144.934063	28.87926003	-4313	CM	4.1
356	2365977.503	202063.6207	5264	132140	Alfred				1.75199997	91.54100037	1.1450141	04/01/2014 04:31	0.866666667	1.321170115	84.32146362	-0.0701	0.243	0.252909094	343.9083465	297.6403968	0.366991699	-0.061845326	-0.361743089	0.0083	-0.6047	0.604799424	-89.21796773	46.26794963	-4312	CM	4.1
357	2315887.995	227508.1272	5264	132140	Alfred				1.977	91.11100006	57.22677457	06/01/2014 02:32	46	1.244060317	86.41867357	-0.0249	0.3333	0.334228814	355.727514	2.579702357	0.34557231	0.295634245	-0.178943049	0.3205	-0.5122	0.604264134	-57.96387429	6.852188383	-4142	CM	4.1
358	2316864.323	255599.3226	5264	132140	Alfred				2.22099996	91.12200165	2.148991403	06/01/2014 03:57	1	2.148991403	157.7265044	-0.0792	0.3296	0.338982005	346.4884886	168.704099	0.596942056	-0.588904785	0.0976267	-0.5097	-0.232	0.560009446	-155.5290987	2.215610438	-3857	CM	4.1
359	2316986.464	255025.2579	5264	132140	Alfred				2.21600008	91.1230011	0.586914394	06/01/2014 04:14	0.283333333	2.071462566	124.1198768	-0.0792	0.3296	0.338982005	346.4884886	278.4497284	0.575406268	-0.28112128	-0.50205896	-0.2019	-0.8317	0.855820559	-103.6469685	68.03876016	-3861	CM	4.1
360	2299020.955	257470.3402	5264	132140	Alfred				2.23900008	90.96800232	17.75502846	06/01/2014 14:01	9.333333333	1.902324478	164.3087166	-0.0792	0.3296	0.338982005	346.4884886	225.0350655	0.528423466	-0.527669705	-0.028214208	-0.4485	-0.3578	0.57372126	-141.4151768	121.453423	-3387	CM	4.1
361	2298677.109	257121.4995	5264	132140	Alfred				2.23600006	90.96499634	0.489815629	06/01/2014 14:58	0.95	0.515595398	135.8690002	-0.0792	0.3296	0.338982005	346.4884886	276.2178035	0.143220944	-0.055670946	0.131958268	0.0235	-0.1976	0.19903736	-83.21094648	70.27068508	-3384	CM	4.1
362	2230567.786	263714.1179	5264	132140	Alfred				2.29999995	90.37599945	68.42764466	08/01/2014 02:05	35.11666667	1.948580294	95.94183733	-0.1249	0.1249	0.176635274	315	305.5653322	0.541272304	0.538655354	-0.053161229	0.6636	-0.1781	0.687030938	-15.02111394	9.43466776	-2575	CM	4.1
363	2228127.437	265406.9916	5264	132140	Alfred				2.31500006	90.35500336	3.237365479	08/01/2014 03:10	0.833333333	3.884838575	80.54878135	-0.1249	0.1249	0.176635274	315	338.1879993	1.079121826	0.481422077	0.965782946	0.6063	0.8409	1.036682493	54.20635772	23.1879993	-2489	CM	4.1
364	2227652.805	266548.2269	5264	132140	Alfred				2.32500005	90.35099792	1.235998644	08/01/2014 03:41	0.516666667	2.39225544	63.75392361	-0.1249	0.1249	0.176635274	315	275.4627754	0.6645154	0.231477858	0.622895431	0.3564	0.498	0.612376214	54.41155244	39.53722457	-2508	CM	4.1
365	2112725.486	276152.4558	5264	132140	Alfred				2.42000008	89.35299683	115.3279236	10/01/2014 01:09	45.46666667	2.53653791	60.21461971	-0.3403	-0.3231	0.469252278	226.4851774	65.46220979	0.704593864	0.583527696	-0.394902445	0.9238	-0.0718	0.926613837	-4.444251947	161.0229676	-2422	CM	4.1
366	2119236.625	279190.8215	5264	132140	Alfred				2.4460001	89.41000366	10.20427045	10/01/2014 03:17	0	#DIV/0!	73.91587919	-0.3403	-0.3231	0.469252278	226.4851774	242.5525641	#DIV/0!	#DIV/0!	#DIV/0!	#DIV/0!	#DIV/0!	#DIV/0!	#DIV/0!	16.06738674	-2405	CM	4.1
367	2110219.589	274413.7718	5264	132140	Alfred				2.40499997	89.33100128	3.050006576	10/01/2014 03:17	2.133333333	1.429690583	149.5697111	-0.3403	-0.3231	0.469252278	226.4851774	279.3449718	0.397136273	0.149075718	-0.368094621	0.4894	-0.045	0.491439833	-5.253170551	52.8597944	-2405	CM	4.1
368	2101829.038	275692.8685	5264	132140	Alfred				2.41700006	89.25800323	1.622357004	10/01/2014 04:59	0.733333333	2.212305006	125.0664645	-0.3403	-0.3231	0.469252278	226.4851774	261.3081946	0.614529168	-0.056086733	-0.611964359	0.2842	-0.2889	0.405240422	-45.46500174	34.82301723	-2691	CM	4.1
369	2093583.022	274350.31	5264	132140	Alfred				2.4059999	89.18599701	6.507815596	10/01/2014 06:33	1.55	4.198590707	27.28303706	-0.3403	-0.3231	0.469252278	226.4851774	297.4466555	1.166275196	-0.414196634	-1.090247212	-0.0739	-0.7671	0.770698097	-95.50212816	70.96147811	-2809	CM	4.1
370	1957722.925	342408.8082	5264	132140	Alfred				3.01799989	88.00499725	0.358948411	12/01/2014 06:16	1.733333333	0.207085622	112.2129635	-0.2215	0.1715	0.280133004	307.7494139	329.0801503	0.057523784	-0.008340254	-0.056915954	0.2132	-0.2284	0.312427472	-46.97875204	21.33073638	-4225	CM	4.1
371	1936424.137	376732.2383	5264	132140	Alfred				3.32299995	87.8219986	40.39475487	12/01/2014 15:12	8.933333333	4.521800919	119.4312477	-0.2207	0.1182	0.250359202	298.1721059	353.3050596	1.256055811	-1.091608777	-0.62134248	-0.8709	-0.7395	1.142543294	-139.6633555	55.13295368	-4180	CM	4.1
372	1936170.909	378656.3391	5264	132140	Alfred				3.33999991	87.81999969	1.940692703	12/01/2014 15:44	0.533333333	3.638798817	39.9672981	-0.2207	0.1182	0.250359202	298.1721059	20.51326356	1.010777449	0.941753436	0.367112405	1.1625	0.2489	1.188804179	12.08605003	82.34115765	-4178	CM	4.1
373	1936500.46	379567.7713	5264	132140	Alfred				3.34800005	87.82299805	0.9691813	12/01/2014 16:16	0.533333333	1.817214938	165.9258796	-0.2207	0.1182	0.250359202	298.1721059	6.174584686	0.504781927	-0.273759271	0.424099818	-0.0531	0.3059	0.310467365	99.84022575	68.00247877	-4178	CM	4.1
374	1944083.325	460192.8946	5264	132140	Alfred				4.05800009	87.90000153	80.98092583	14/01/2014 02:30	34.23333333	2.365557717	60.14683025	-0.1272	0.2215	0.255425312	330.132698	346.3099186	0.657099366	-0.644710398	0.126996377	-0.5175	-0.0945	0.526068386	-169.6511311	16.17722068	-4069	CM	4.1
375	1941532.411	469904.6295	5264	132140	Alfred				4.14400005	87.8789978	1.139650236	14/01/2014 04:09	0.566666667	2.011147475	23.21824291	-0.1272	0.2215	0.255425312	330.132698	30.89908385	0.558652076	-0.464410444	0.310507781	-0.3372	0.089	0.348759614	165.2138283	60.7663859	-4068	CM	4.1
376	1942861.021	472194.8684	5264	132140	Alfred				4.16400003	87.89099884	2.647715853	14/01/2014 05:13	1.066666667	2.482233612	24.9871696	-0.1272	0.2215	0.255425312	330.132698	41.1856606	0.689509337	0.082305326	-0.684579403	0.2095	-0.9061	0.929985143	-76.98076549	71.05296264	-4069	CM	4.1
377	1957265.032	489115.9708	5264	132140	Alfred				4.31099987	88.01999664	2.708945999	14/01/2014 15:17	0.75	3.611927999	152.6268885	-0.1551	-0.2098	0.260906209	216.4746092	43.68387671	1.003313333	-0.693404286	0.725140083	-0.5383	0.9349	1.078834771	119.9317627	172.7907324	-4080	CM	4.1
378	1977721.786	511163.7506	5264	132140	Alfred				4.50199986	88.20300293	33.54714573	16/01/2014 01:22	33.78333333	0.993008754	65.42385772	-0.1508	0.2971	0.333180206	333.0888711	85.58773846	0.275835765	-0.081548625	-0.263505581	0.0693	-0.5606	0.564866684	-82.95795098	112.4988673	-4043	CM	4.1
379	1979200.853	511304.5673	5264	132140	Alfred				4.50299978	88.21600342	1.485754631	16/01/2014 02:06	0.733333333	2.026029042	81.64031225	-0.1508	0.2971	0.333180206	333.0888711	257.4385473	0.562785845	-0.334583437	0.452528266	-0.1838	0.1554	0.240695445	139.7783238	75.65032389	-4044	CM	4.1
380	1978179.343	511058.6282	5264	132140	Alfred				4.50099993	88.20700073	1.050698696	16/01/2014 02:51	0.75	1.400931594	129.7791336	-0.1508	0.2971	0.333180206	333.0888711	29.65504216	0.389147665	-0.308684462	-0.236959507	-0.1579	-0.5341	0.556908485	-106.4693045	56.56617102	-4042	CM	4.1
381	1978620.162	511861.6853	5264	132140	Alfred				4.5079999	88.21099854	0.916090335	16/01/2014 03:43	0.866666667	1.057027309	69.0814072	-0.1508	0.2971	0.333180206	333.0888711	318.7818321	0.293618697	0.250047355	0.153909907	0.4008	-0.1432	0.425654795	-19.65766793	14.30703901	-4042	CM	4.1
382	1975247.207	515546.6144	5264	132140	Alfred				4.54099989	88.18199921	4.098270972	16/01/2014 04:38	0.766666667	5.345570833	125.989202	-0.1508	0.2971	0.333180206	333.0888711	294.1963129	1.484880787	0.674889157	1.322647185	0.8257	1.0255	1.316628123	51.16174275	38.89255829	-4028	CM	4.1
383	1909865.549	543249.6562	5264	132140	Alfred				4.796	87.61199951	71.00858855	18/01/2014 02:11	45.55	1.558915226	145.0743945	-0.2227	0.0921	0.240993153	292.4680714	315.0919757	0.433032007	-0.433029368	-0.001511952	-0.2103	-0.0936	0.230220852	-156.0074381	22.62390421	-3969	CM	4.1
384	1908823.707	544249.7194	5264	132140	Alfred				4.80499983	87.60299683	1.444147553	18/01/2014 03:08	0.95	1.520155319	40.39502703	-0.2227	0.0921	0.240993153	292.4680714	180	0.422265366	-0.18920597	-0.377503829	0.0335	-0.4696	0.470796778	-85.92034352	112.4680714	-3968	CM	4.1
385	1908827.949	544023.2432	5264	132140	Alfred				4.80299997	87.60299683	0.226515952	18/01/2014 03:18	0.166666667	1.359095711	40.52988394	-0.2227	0.0921	0.240993153	292.4680714	188.4971583	0.377526586	-0.168619795	0.337777572	0.0541	0.2457	0.251559413	77.58565474	103.9709132	-3969	CM	4.1
386	1908231.142	539480.7459	5264	132140	Alfred				4.76300001	87.59700012	4.686929291	18/01/2014 04:49	0.966666667	4.848547542	40.75999271	-0.2227	0.0921	0.240993153	292.4680714	290.0449798	1.346818762	-1.341459802	-0.120026564	-1.1188	-0.2121	1.138692748	-169.2636745	2.423091612	-3995	CM	4.1
387	1905714.71	540340.2523	5264	132140	Alfred				4.77099991	87.57499695	0.56794612	18/01/2014 05:30	0.483333333	1.175060937	125.0037252	-0.2227	0.0921	0.240993153	292.4680714	248.120693	0.326405816	0.164934677	-0.281668793	0.3876	-0.3738	0.538482826	-43.95670446	44.34737847	-3987	CM	4.1
388	1905151.241	540103.2706	5264	132140	Alfred				4.76900005	87.56999969	0.611275072	18/01/2014 06:47	1.283333333	0.476318238	95.63169269	-0.2227	0.0921	0.240993153	292.4680714	302.7740668	0.132310622	-0.128133221	-0.032984515	0.0946	-0.1251	0.156808838	-52.90987851	10.30599533	-3992	CM	4.1
389	1888490.18	550324.3939	5264	132140	Alfred				4.86199999	87.42500305	19.54641439	18/01/2014 14:30	7.716666667	2.533012664	167.3174672	-0.2308	0.0149	0.231280457	273.6937784	319.862889	0.703614629	-0.04360735	0.70226202	0.1872	0.6874	0.712395701	74.7658096	46.16911059	-3982	CM	4.1
390	1885937.589	553219.8975	5264	132140	Alfred				4.88800001	87.40299988	3.860008306	18/01/2014 16:08	1.633333333	2.363270392	NA	-0.2308	0.0149	0.231280457	273.6937784	268.2414044	0.656463998	-0.443333444	-0.48414919	-0.2125	-0.499	0.542421016	-113.068027	5.452373981	-3992	CM	4.1
406	343752.0893	477864.6548	5264	132141	Bailey				4.32200003	73.59200287	1.154720073	26/09/2013 01:43	36.66666667	0.031492366	172.3751239	-0.0503	-0.2443	0.249424498	191.6342957	132.0829231	0.008747879	-0.002822916	0.008279888	0.0475	0.2526	0.257003255	79.35441076	59.55137262	-12	CM	3.7
407	344859.5892	476867.5042	5264	132141	Bailey				4.3130002	73.60199738	1.49025683	26/09/2013 03:09	1.433333333	1.039714067	131.2650761	-0.0503	-0.2443	0.249424498	191.6342957	44.91905794	0.288809463	0.131351517	0.257211362	0.1817	0.5015	0.533395651	70.08919886	146.7152378	-14	CM	3.7
408	346305.1888	478302.2597	5264	132141	Bailey				4.32600021	73.61499786	2.30654559	26/09/2013 04:44	0.7	3.295065129	124.0645721	-0.0503	-0.2443	0.249424498	191.6342957	9.580028368	0.915295869	0.278660083	-0.871845793	0.329	-0.6275	0.708539666	-62.33643023	177.9457326	NA	CM	3.7
409	352250.7643	512899.0334	5264	132141	Bailey				4.63899994	73.66799927	32.61572979	28/09/2013 02:19	44.63333333	0.73074824	149.061761	-0.001	-0.2131	0.213102346	180.2688661	38.55189214	0.202985622	0.076829257	0.187884082	0.0778	0.401	0.408467412	79.0157181	141.7169739	-2172	CM	3.7
410	352695.3276	513451.0469	5264	132141	Bailey				4.64400005	73.67199707	0.708770291	28/09/2013 02:47	0.466666667	1.518793482	106.0460994	-0.001	-0.2131	0.213102346	180.2688661	304.5997218	0.421887078	0.204780784	-0.368854358	0.2058	-0.1558	0.258079738	-37.12188121	124.3308557	-2212	CM	3.7
411	350922.6966	514670.6593	5264	132141	Bailey				4.65500021	73.65599823	2.151667914	28/09/2013 04:15	1.466666667	1.467046305	162.9182531	-0.001	-0.2131	0.213102346	180.2688661	5.68883078	0.407512863	-0.355289475	0.199589884	-0.3543	0.4127	0.543906217	130.6457072	174.5800353	-2072	CM	3.7
412	351035.6822	515776.096	5264	132141	Bailey				4.66499996	73.65699768	1.352891237	28/09/2013 04:59	0.666666667	2.029336856	165.525719	-0.001	-0.2131	0.213102346	180.2688661	10.26560163	0.563704682	-0.207106324	-0.524280401	-0.2061	-0.3112	0.373246646	-123.5179862	170.0032644	-2093	CM	3.7
413	351259.7565	516991.9336	5264	132141	Bailey				4.67600012	73.65899658	1.236313166	28/09/2013 05:45	0.766666667	1.61258239	94.21052699	-0.001	-0.2131	0.213102346	180.2688661	28.77046658	0.447939553	-0.014118207	-0.447717008	-0.0131	-0.2346	0.234983463	-93.20026299	151.4983995	-2142	CM	3.7
414	380519.8633	569677.6715	5264	132141	Bailey				5.15299988	73.92199707	60.26558576	30/09/2013 01:15	43.5	1.385415765	38.46532708	0.1277	-0.284	0.31138929	155.7890341	23.11241848	0.384837713	-0.234933912	-0.304805055	-0.3626	-0.0208	0.363230236	-176.7164225	132.6766156	-2478	CM	3.7
415	382188.9772	573544.4431	5264	132141	Bailey				5.1880002	73.93699646	4.375132183	30/09/2013 03:26	2.15	2.034945202	107.1895378	0.1277	-0.284	0.31138929	155.7890341	119.1468457	0.565262556	-0.363409923	0.43296072	-0.4911	0.717	0.869034885	124.410699	36.64218836	-2497	CM	3.7
416	384182.8834	572435.5244	5264	132141	Bailey				5.17799997	73.95500183	2.28152642	30/09/2013 03:56	0.5	4.56305284	141.3758529	0.1277	-0.284	0.31138929	155.7890341	83.01685111	1.267514678	0.969478432	0.816520072	0.8418	1.1005	1.385545148	52.58793373	72.77218298	-2511	CM	3.7
417	388728.298	572980.9827	5264	132141	Bailey				5.18300009	73.9960022	0.553708034	30/09/2013 05:40	0.633333333	0.874275843	133.3482999	0.1277	-0.284	0.31138929	155.7890341	76.16377648	0.242854401	0.071987232	0.23193986	-0.0557	0.5159	0.518939159	96.16309341	79.6252576	-2547	CM	3.7
418	471194.073	593017.1564	5264	132141	Bailey				5.36499977	74.73999786	1.751311654	02/10/2013 03:35	1.716666667	1.020181546	44.59447011	0.2434	-0.1864	0.306575472	127.4455274	171.9093069	0.283383763	0.27605644	-0.064024985	0.0327	0.1224	0.126657362	75.05848459	44.46377952	-2720	CM	3.7
419	471304.477	592243.3268	5264	132141	Bailey				5.3579998	74.74099731	2.353724126	02/10/2013 04:19	0.666666667	3.530586189	158.2407641	0.2434	-0.1864	0.306575472	127.4455274	94.78313986	0.980718386	0.069328813	0.978264825	-0.1741	1.1647	1.177601347	98.5005227	32.66238756	-2722	CM	3.7
420	472634.0646	592132.2456	5264	132141	Bailey				5.35699987	74.75299835	1.334219678	02/10/2013 05:18	0.983333333	1.356833571	151.4318799	0.2434	-0.1864	0.306575472	127.4455274	118.7114239	0.376898214	-0.341465005	0.159542828	-0.5849	0.3459	0.679517119	149.3960353	8.734103565	-2723	CM	3.7
421	475071.3796	590804.8127	5264	132141	Bailey				5.34499979	74.77500153	0.709234833	02/10/2013 06:03	0.683333333	1.037904634	157.4407537	0.2434	-0.1864	0.306575472	127.4455274	118.5314657	0.288306843	-0.278828285	0.073318641	-0.5222	0.2597	0.583246221	153.5575646	8.914061767	-2696	CM	3.7
422	516181.5784	568583.7269	5264	132141	Bailey				5.14400005	75.14600372	46.73141447	04/10/2013 01:14	43.18333333	1.082163206	52.44044385	0.3228	0.1214	0.3448736	69.38950961	95.21282155	0.300600891	0.144229843	0.263739735	-0.1786	0.1423	0.228359149	141.4413639	25.82331194	-2555	CM	3.7
423	523495.9648	567922.533	5264	132141	Bailey				5.13800001	75.21199799	7.344210429	04/10/2013 03:39	2.416666667	3.038983626	55.4828812	0.3228	0.1214	0.3448736	69.38950961	90.94010952	0.844162118	0.497802046	-0.681764479	0.175	-0.8032	0.822009061	-77.70790877	21.55059991	-2413	CM	3.7
424	530257.2657	567814.5633	5264	132141	Bailey				5.13700008	75.27300262	0.944986229	04/10/2013 04:52	0.216666667	4.361474905	171.4013273	0.3228	0.1214	0.3448736	69.38950961	94.42329942	1.211520807	-0.345379966	1.161247323	-0.6682	1.0398	1.236020599	122.7237892	25.03378981	-2329	CM	3.7
425	557523.455	565731.1058	5264	132141	Bailey				5.11800003	75.51899719	27.34567385	04/10/2013 13:25	8.55	3.198324427	30.93473487	0.3763	0.1743	0.414707343	65.14669861	87.96301088	0.888423452	-0.399336237	0.79361628	-0.7756	0.6193	0.992554395	141.3939545	22.81631227	-2255	CM	3.7
426	576366.2563	566412.1122	5264	132141	Bailey				5.12400007	75.68900299	18.8551035	06/10/2013 04:29	39.06666667	0.482639168	64.03306361	0.3763	0.1743	0.414707343	65.14669861	117.039367	0.134066436	-0.044181921	-0.126577119	-0.4205	-0.3009	0.517041668	-144.4142696	51.89266844	-2162	CM	3.7
427	589453.5616	559794.3898	5264	132141	Bailey				5.06400013	75.80699921	14.66532686	06/10/2013 13:08	8.65	1.69541351	145.4354298	0.3763	0.1743	0.414707343	65.14669861	18.35849637	0.470948197	-0.384623361	0.271766581	-0.7609	0.0975	0.767140206	172.7007371	46.78820224	-2246	CM	3.7
428	589784.6994	560789.7308	5264	132141	Bailey				5.07299995	75.80999756	1.048978547	06/10/2013 14:00	0.866666667	1.210359862	116.0488902	0.3763	0.1743	0.414707343	65.14669861	104.2121885	0.336211073	-0.025199413	-0.33526538	-0.4015	-0.5096	0.648736199	-128.2354665	39.06548986	-2258	CM	3.7
429	641582.2928	547826.3554	5264	132141	Bailey				4.95499992	76.27700043	2.992908601	08/10/2013 03:58	2.616666667	1.143786727	67.65346902	0.3334	-0.1741	0.376120154	117.5733637	158.2713348	0.317718535	0.211187649	0.23737069	-0.1222	0.4115	0.429236517	106.5421304	40.69797114	-2637	CM	3.7
430	643142.2452	543959.5649	5264	132141	Bailey				4.92000008	76.29100037	5.359019773	08/10/2013 04:58	0.983333333	5.449850617	168.7384349	0.3334	-0.1741	0.376120154	117.5733637	20.06996881	1.513847394	1.038308004	1.101658032	0.7049	1.2758	1.457550634	61.07757108	97.50339488	-2668	CM	3.7
431	644355.7894	547278.9004	5264	132141	Bailey				4.94999981	76.30200195	3.534215286	08/10/2013 05:41	0.716666667	4.93146319	110.7968056	0.3334	-0.1741	0.376120154	117.5733637	109.6866529	1.369850886	0.91728194	-1.017391416	0.5839	-0.8433	1.025699045	-55.30187007	7.886710819	-2661	CM	3.7
432	713075.7511	523003.0684	5264	132141	Bailey				4.72900009	76.92099762	72.38061332	10/10/2013 03:23	45.68333333	1.584398686	126.2955303	0.3151	-0.236	0.393680086	126.8320575	240.1698994	0.440110746	0.356514553	0.258059766	0.0414	0.4941	0.495792514	85.20838413	113.3378419	-3369	CM	3.7
433	709198.6018	520780.4898	5264	132141	Bailey				4.70900011	76.88600159	0.783723072	10/10/2013 05:15	0.283333333	2.766081429	175.4901703	0.3151	-0.236	0.393680086	126.8320575	114.2356091	0.768355953	0.479341832	0.600501689	0.1642	0.8365	0.85247314	78.89164197	12.59644845	-3322	CM	3.7
434	802699.5558	479259.0664	5264	132141	Bailey				4.33099985	77.72699738	102.3057037	12/10/2013 01:41	44.43333333	2.302453946	84.58298389	0.5356	-0.0235	0.536115295	92.51229984	94.40977166	0.639570541	-0.190604567	0.610508293	-0.7262	0.634	0.964022608	138.8776211	1.897471815	-3147	CM	3.7
435	805588.6959	479048.1952	5264	132141	Bailey				4.329	77.75299835	2.896825324	12/10/2013 03:14	1.55	1.868919564	120.3268196	0.5356	-0.0235	0.536115295	92.51229984	270.0006415	0.519144323	-0.232912576	0.463963965	-0.7685	0.4875	0.910072907	147.6132332	177.4883417	-3143	CM	3.7
436	803700.4165	479041.3624	5264	132141	Bailey				4.329	77.73600006	1.888291755	12/10/2013 04:15	1.016666667	1.857336152	21.78701295	0.5356	-0.0235	0.536115295	92.51229984	97.1986796	0.515926709	0.314405086	-0.409059666	-0.2212	-0.3856	0.444503595	-119.8428187	4.686379762	-3147	CM	3.7
437	909119.3454	466195.7266	5264	132141	Bailey				4.20900011	78.68399811	99.29779734	14/10/2013 02:16	45.01666667	2.205800755	148.8081354	0.3618	0.0505	0.365307391	82.05399944	107.2407084	0.612722432	-0.023309185	0.612278907	-0.3851	0.5618	0.681105444	124.4313136	25.18670898	-4236	CM	3.7
438	913796.9462	464777.925	5264	132141	Bailey				4.1960001	78.72599792	4.887751116	14/10/2013 03:37	1.35	3.620556382	176.2502179	0.3618	0.0505	0.365307391	82.05399944	59.67830709	1.005710106	0.461346968	-0.893650823	0.0995	-0.9442	0.949384208	-83.98123074	22.37569234	-4269	CM	3.7
439	915127.915	465559.6867	5264	132141	Bailey				4.20300007	78.73799896	1.543576686	14/10/2013 05:15	1.633333333	0.945046951	100.9599822	0.3618	0.0505	0.365307391	82.05399944	86.94356097	0.262513042	-0.261561857	0.022326932	-0.6234	-0.0282	0.623998179	-177.4122572	4.889561538	-4279	CM	3.7
440	925580.0066	466164.3057	5264	132141	Bailey				4.20800018	78.83200073	10.4695646	14/10/2013 13:06	7.85	1.333702497	135.3141238	0.3618	0.0505	0.365307391	82.05399944	28.8731767	0.370472916	-0.049580647	-0.36714022	-0.4114	-0.4176	0.586222986	-134.5673929	53.18082273	-4313	CM	3.7
441	939353.599	491274.3734	5264	132141	Bailey				4.43400002	78.95700073	28.63961155	16/10/2013 01:12	36.1	0.79334104	131.1864156	0.3349	0.0071	0.334975253	88.78549088	77.42257465	0.220372511	0.220359046	0.002436109	-0.1145	-0.0047	0.114635867	-177.6683124	11.36291622	-4281	CM	3.7
442	972345.6586	498773.1626	5264	132141	Bailey				4.5	79.2539978	2.289230609	16/10/2013 04:38	0.616666667	3.712265852	75.8129068	0.3421	-0.0874	0.353088049	104.3314176	94.52581857	1.031184959	-0.191274417	1.013289947	-0.5334	1.1007	1.223113498	115.8539882	9.805599062	-4242	CM	3.7
443	976575.0249	498465.4319	5264	132141	Bailey				4.49700022	79.29199982	4.240546779	16/10/2013 05:27	0.816666667	5.192506261	68.76442497	0.3421	-0.0874	0.353088049	104.3314176	55.96169411	1.44236285	-1.252273572	0.71569651	-1.5944	0.8031	1.785214578	153.2653023	48.36972352	-4276	CM	3.7
444	993526.7953	509986.8161	5264	132141	Bailey				4.5999999	79.44499969	5.701012965	16/10/2013 16:53	1.15	4.957402579	20.59283619	0.3421	-0.0874	0.353088049	104.3314176	69.18611461	1.377056272	-0.528037554	1.271794133	-0.8701	1.3592	1.613861226	122.6268177	35.14530302	-4251	CM	3.7
445	1059235.469	535280.8267	5264	132141	Bailey				4.82399988	80.03700256	1.589866812	18/10/2013 04:45	0.85	1.870431543	110.1477904	0.5179	-0.2432	0.572159637	115.1542206	143.8570404	0.519564318	-0.467848031	0.225976326	-0.9857	0.4692	1.091707656	154.5474349	28.70281976	-4279	CM	3.7
446	1060471.564	533625.4474	5264	132141	Bailey				4.80900002	80.04799652	2.065964499	18/10/2013 05:21	0.6	3.443274166	100.0250465	0.5179	-0.2432	0.572159637	115.1542206	125.5697405	0.956465046	-0.506905765	0.811093047	-1.0248	1.0543	1.47029272	134.1874443	10.41551986	-4313	CM	3.7
447	1070991.779	526267.9427	5264	132141	Bailey				4.7420001	80.14199829	12.99161129	18/10/2013 14:47	9.233333333	1.407033713	111.504213	0.5179	-0.2432	0.572159637	115.1542206	119.2839532	0.390842698	-0.207999866	0.330898883	-0.7259	0.5741	0.925483734	141.6602717	4.12973256	-4355	CM	3.7
448	1107791.662	506117.9685	5264	132141	Bailey				4.55800009	80.47100067	3.900769758	20/10/2013 04:51	1.533333333	2.543980277	157.3930673	0.4429	-0.0464	0.445323893	95.98072139	113.775089	0.706661188	0.149482812	0.690669909	-0.2934	0.7371	0.79332572	111.7068075	17.79436764	-4338	CM	3.7
449	1119756.292	500989.8247	5264	132141	Bailey				4.51100016	80.57800293	13.69802975	20/10/2013 13:17	8.3	1.65036503	112.5099194	0.4429	-0.0464	0.445323893	95.98072139	138.2866707	0.458434731	-0.181901608	0.420801862	-0.6248	0.4672	0.780163207	143.2123175	42.30594931	-4373	CM	3.7
450	1155630.557	461600.4358	5264	132141	Bailey				4.15399981	80.89700317	53.27745179	22/10/2013 04:10	38.88333333	1.370187358	46.57218056	0.5016	-0.042	0.503355302	94.78632859	80.50610503	0.380607599	-0.379698849	-0.02628552	-0.8813	0.0157	0.881438941	178.9784646	14.28022357	-4337	CM	3.7
451	1156967.042	461832.7433	5264	132141	Bailey				4.15600014	80.90899658	1.356524648	22/10/2013 04:28	0.3	4.521748827	106.0971016	0.5016	-0.042	0.503355302	94.78632859	129.8757012	1.256041341	-0.715207739	-1.032529777	-1.2168	-0.9905	1.569002968	-140.8530434	35.08937261	-4334	CM	3.7
452	1166398.699	454123.6695	5264	132141	Bailey				4.08599997	80.99299622	7.018137047	22/10/2013 15:11	10.05	0.698322094	140.4111111	0.5016	-0.042	0.503355302	94.78632859	155.2642347	0.193978359	-0.147205504	-0.126325545	-0.6488	-0.0843	0.65426247	-172.5947527	60.47790609	-4334	CM	3.7
453	1167079.6	452683.834	5264	132141	Bailey				4.07299995	80.99900055	1.5927182	22/10/2013 15:39	0.466666667	3.412967572	64.26323078	0.5016	-0.042	0.503355302	94.78632859	150.3306978	0.948046548	-0.760176436	0.566501582	-1.2618	0.6085	1.400840444	154.2539463	55.54436916	-4336	CM	3.7
454	1167531.582	451909.1679	5264	132141	Bailey				4.06599998	81.00299835	0.896880906	22/10/2013 16:48	1.15	0.77989644	162.2369346	0.5016	-0.042	0.503355302	94.78632859	153.5034702	0.2166379	0.169587704	-0.134803524	-0.332	-0.0928	0.344738536	-164.3833477	58.71714162	-4335	CM	3.7
455	1167644.784	451687.7299	5264	132141	Bailey				4.06400013	81.0039978	0.248695813	22/10/2013 17:19	0.516666667	0.481346736	65.87973934	0.5016	-0.042	0.503355302	94.78632859	144.2291972	0.133707427	-0.091010383	0.097952979	-0.5926	0.14	0.608912064	166.712287	49.4428686	-4335	CM	3.7
456	1169110.662	449697.9176	5264	132141	Bailey				4.046	81.01699829	2.471467533	22/10/2013 18:44	1.416666667	1.744565317	134.173205	0.5016	-0.042	0.503355302	94.78632859	141.0116899	0.484601477	0.35582773	-0.328976014	-0.1458	-0.287	0.321876975	-116.9287373	46.22536128	-4331	CM	3.7
457	1193782.702	419861.4122	5264	132141	Bailey				3.77600002	81.23600006	38.71597325	24/10/2013 02:29	31.75	1.219400732	43.18009241	0.4547	-0.0747	0.460795161	99.329452	115.2510509	0.338722426	0.33635461	-0.03998072	-0.1183	0.0347	0.123333125	163.6497634	15.92159891	-4307	CM	3.7
458	1195687.763	418985.5199	5264	132141	Bailey				3.76799989	81.25299835	2.096769818	24/10/2013 03:28	0.983333333	2.13230829	122.1960675	0.4547	-0.0747	0.460795161	99.329452	89.99996716	0.592307858	0.592307858	1.95E-05	0.1376	0.0747	0.156585181	28.50144084	9.329484843	-4306	CM	3.7
459	1195799.401	418986.3239	5264	132141	Bailey				3.76799989	81.2539978	0.11164083	24/10/2013 04:03	0.583333333	0.191384279	140.7331338	0.4547	-0.0747	0.460795161	99.329452	89.99947431	0.0531623	0.053162292	2.79E-05	-0.4015	0.0747	0.40843212	169.4576087	9.329977697	-4306	CM	3.7
460	1197586.49	418999.2118	5264	132141	Bailey				3.76799989	81.26999664	1.800921034	24/10/2013 05:08	0.733333333	2.455801409	158.6925311	0.4547	-0.0747	0.460795161	99.329452	102.2663774	0.682167058	0.651700449	0.201589733	0.197	0.2763	0.339330507	54.51032379	2.93692539	-4307	CM	3.7
461	1263529.013	405246.8785	5264	132141	Bailey				3.6400001	81.85900116	67.36128734	26/10/2013 01:03	43.91666667	1.533843355	116.6042421	0.4696	0.166	0.49807646	70.53188902	334.0663972	0.426067599	-0.422562561	-0.0545388	-0.8922	-0.2205	0.919016538	-166.115076	96.46549178	-4278	CM	3.7
462	1261370.096	409572.3486	5264	132141	Bailey				3.6789999	81.83999634	1.419860899	26/10/2013 03:41	0.85	1.670424587	43.6944793	0.4696	0.166	0.49807646	70.53188902	4.403819937	0.46400683	-0.332087108	-0.324068651	-0.8017	-0.4901	0.939611357	-148.5626946	66.12806908	-4276	CM	3.7
463	1261572.145	412468.5593	5264	132141	Bailey				3.70499992	81.84200287	2.386617871	26/10/2013 06:58	2.533333333	0.942086002	118.250853	0.4696	0.166	0.49807646	70.53188902	51.16314169	0.261690556	0.109816107	0.237533934	-0.3598	0.0715	0.366826326	168.7548304	19.36874733	-4276	CM	3.7
464	1268351.464	417977.3817	5264	132141	Bailey				3.75399995	81.90299988	8.73534703	26/10/2013 13:31	6.55	1.333640768	147.8060397	0.4696	0.166	0.49807646	70.53188902	59.90615669	0.370455769	0.091190231	-0.359056846	-0.3784	-0.5251	0.647208347	-125.7803859	10.62573233	-4271	CM	3.7
465	1304759.324	439332.5437	5264	132141	Bailey				3.94300008	82.23000336	42.2087103	28/10/2013 01:36	36.08333333	1.169756405	171.9582316	0.3615	0.2462	0.437374771	55.74313369	77.44038434	0.324932335	0.324924922	-0.002194885	-0.0366	-0.2484	0.251073207	-98.37636636	21.69725065	-4185	CM	3.7
466	1306769.422	439795.8238	5264	132141	Bailey				3.94700003	82.2480011	2.062794117	28/10/2013 03:19	1.716666667	1.201627641	80.13239872	0.3615	0.2462	0.437374771	55.74313369	5.693961985	0.333785456	-0.29016767	0.164971069	-0.6517	-0.0812	0.65671066	-172.8948546	50.0491717	-4192	CM	3.7
467	1306871.496	440911.0358	5264	132141	Bailey				3.95700002	82.24900055	1.500234716	28/10/2013 04:59	0.3	5.000782386	157.8238211	0.3615	0.2462	0.437374771	55.74313369	66.74000453	1.389106218	-0.413095199	-1.326261076	-0.7746	-1.5725	1.752892341	-116.2248828	10.99687084	-4191	CM	3.7
468	1307651.456	441252.1895	5264	132141	Bailey				3.96000004	82.2559967	0.851306973	28/10/2013 05:28	0.483333333	1.761324772	178.2677494	0.3615	0.2462	0.437374771	55.74313369	52.26835293	0.489256881	0.488997955	0.015915277	0.1275	-0.2303	0.263223826	-61.02873793	3.474780761	-4195	CM	3.7
469	1362544.998	484256.24	5264	132141	Bailey				4.34100008	82.75	69.73269901	30/10/2013 02:55	45.45	1.534272806	127.7867064	0.1395	0.06568	0.154188561	64.78780066	142.1902727	0.426186891	-0.147736356	-0.399761472	-0.2872	-0.4654	0.546937372	-121.6798429	77.40247209	-4173	CM	3.7
470	1363339.6	483260.3197	5264	132141	Bailey				4.33199978	82.75700378	1.274068396	30/10/2013 03:09	0.233333333	5.460293124	143.9252569	0.1395	0.06568	0.154188561	64.78780066	44.90154066	1.51674809	0.666055119	1.362679473	0.5266	1.297	1.399809961	67.9038589	19.88625999	-4184	CM	3.7
471	1364779.578	484725.5298	5264	132141	Bailey				4.34499979	82.76999664	2.054355693	30/10/2013 03:58	0.816666667	2.515537584	122.3614817	0.1395	0.06568	0.154188561	64.78780066	352.8995198	0.69876044	-0.694388341	-0.078044757	-0.8339	-0.1437	0.846183533	-170.2208689	71.88828089	-4217	CM	3.7
472	1364658.425	485616.8573	5264	132141	Bailey				4.35300016	82.76899719	0.899523614	30/10/2013 04:30	0.533333333	1.686606777	73.77499063	0.1395	0.06568	0.154188561	64.78780066	111.8422456	0.468501883	-0.463317638	-0.069503816	-0.6028	-0.1352	0.617789421	-167.3603468	47.05444495	-4215	CM	3.7
473	1365221.182	485399.5132	5264	132141	Bailey				4.35099983	82.77400208	0.603269898	30/10/2013 04:44	0.233333333	2.585442419	74.92737958	0.1395	0.06568	0.154188561	64.78780066	14.76339003	0.71817845	0.708819797	-0.115562886	0.5693	-0.1812	0.597473025	-17.65886752	50.02441063	-4216	CM	3.7
474	1370165.969	504866.0138	5264	132141	Bailey				4.5250001	82.81999969	19.73372808	01/11/2013 04:13	36.33333333	0.543130131	106.7160551	0.0679	0.038	0.077810089	60.76659303	266.5029848	0.150869481	0.126707185	-0.081895602	0.0588	-0.1199	0.133541156	-63.87266866	154.2636082	-4161	CM	3.7
475	1360991.578	504209.311	5264	132141	Bailey				4.51999998	82.73799896	9.197864143	01/11/2013 15:06	10.88333333	0.845132999	147.3559378	0.0679	0.038	0.077810089	60.76659303	63.37131955	0.234759166	0.017556983	0.234101727	-0.0503	0.1961	0.20246063	104.3979856	2.604726521	-4168	CM	3.7
476	1361882.72	504665.1279	5264	132141	Bailey				4.52400017	82.7460022	1.000951368	01/11/2013 17:00	1.9	0.52681651	87.51060873	0.0679	0.038	0.077810089	60.76659303	263.2228636	0.146337919	-0.132692963	0.061703842	-0.2006	0.0237	0.201988636	173.2606761	157.5437294	-4168	CM	3.7
477	1314831.987	498601.4696	5264	132141	Bailey				4.47399998	82.32499695	47.43985093	03/11/2013 01:48	32.8	1.446336919	180	0.1304	0.1845	0.2259301	35.25171718	#DIV/0!	0.401760255	0.401760255	0	0.2714	-0.1845	0.328141186	-34.21209626		-3928	CM	3.7
478	1314831.987	498601.4696	5264	132141	Bailey				4.47399998	82.32499695	0	03/11/2013 02:09	0.35	0	180	0.1304	0.1845	0.2259301	35.25171718	260.1889838	0	0	0	-0.1304	-0.1845	0.2259301	-125.2517172	135.0627334	-3928	CM	3.7
479	1311594.198	498011.8249	5264	132141	Bailey				4.46899986	82.29599762	3.291041661	03/11/2013 03:25	1.266666667	2.598190785	68.00112666	0.1304	0.1845	0.2259301	35.25171718	170.5710092	0.721719663	0.320662499	0.646571599	0.1903	0.4621	0.499709897	67.62010641	135.319292	-4132	CM	3.7
480	1311712.644	497344.3298	5264	132141	Bailey				4.46299982	82.29699707	0.677922504	03/11/2013 03:50	0.416666667	1.62701401	64.78082784	0.1304	0.1845	0.2259301	35.25171718	315.1033003	0.451948336	-0.451898731	-0.006695907	-0.5823	-0.1912	0.612884726	-161.8225729	80.14841689	-4129	CM	3.7
481	1311035.312	498006.2506	5264	132141	Bailey				4.46899986	82.29100037	0.947057398	03/11/2013 04:11	0.35	2.70587828	61.08553773	0.1304	0.1845	0.2259301	35.25171718	288.4956981	0.751632856	-0.083074439	0.747027836	-0.2135	0.5625	0.601671756	110.7813198	106.7560191	-4186	CM	3.7
482	1310698.871	498114.3322	5264	132141	Bailey				4.46999979	82.28800201	0.353375097	03/11/2013 05:04	0.883333333	0.40004728	71.56864325	0.1304	0.1845	0.2259301	35.25171718	284.5144701	0.111124244	-0.074012912	-0.082889604	-0.2044	-0.2674	0.336573676	-127.3970415	110.7372471	-4186	CM	3.7
483	1303747.328	499828.2079	5264	132141	Bailey				4.48600006	82.22599792	7.159701637	03/11/2013 16:10	11.1	0.645018165	107.0117098	0.1304	0.1845	0.2259301	35.25171718	282.4245413	0.179171713	-0.056834039	0.169918788	-0.1872	-0.0146	0.187800951	-175.5469684	112.8271758	-4190	CM	3.7
484	1264432.288	508021.2787	5264	132141	Bailey				4.5630002	81.875	40.15966597	05/11/2013 03:22	35.2	1.140899602	93.70609676	0.0446	0.0812	0.092642323	28.77827935	224.8909911	0.316916556	-0.310756196	-0.062182716	-0.3554	-0.1434	0.383192679	-158.0264107	163.8872882	-4208	CM	3.7
485	1264100.506	507684.0408	5264	132141	Bailey				4.55999994	81.87200165	0.498227561	05/11/2013 04:25	0.816666667	0.610074564	34.43223376	0.0446	0.0812	0.092642323	28.77827935	276.7318373	0.169465157	-0.134131875	0.103571615	-0.1787	0.0224	0.180126545	172.8654735	112.046442	-4205	CM	3.7
486	1262199.313	507888.5065	5264	132141	Bailey				4.5619998	81.85500336	1.912155963	05/11/2013 05:02	0.616666667	3.100793453	25.13634781	0.0446	0.0812	0.092642323	28.77827935	97.15050163	0.861331515	0.557174198	-0.656847693	0.5126	-0.738	0.898580383	-55.22001728	68.37222228	-4192	CM	3.7
487	1263093.643	507785.7313	5264	132141	Bailey				4.56099987	81.86299896	0.900216382	05/11/2013 06:50	1.8	0.500120212	34.6456637	0.0446	0.0812	0.092642323	28.77827935	269.5003827	0.138922281	-0.126298668	0.057862309	-0.1709	-0.0233	0.172484789	-172.2238648	119.2778967	-4199	CM	3.7
488	1250360.224	507553.5651	5264	132141	Bailey				4.55999994	81.74900055	12.73553535	05/11/2013 14:29	7.65	1.664775863	59.35559827	0.0446	0.0812	0.092642323	28.77827935	256.5694024	0.46243774	-0.461461432	0.030033484	-0.5061	-0.0512	0.508641509	-174.2265971	132.208877	-4243	CM	3.7
489	1248019.494	506975.0192	5264	132141	Bailey				4.55499983	81.72799683	2.411168919	05/11/2013 17:08	2.65	0.909875064	116.749493	0.0446	0.0812	0.092642323	28.77827935	251.5233259	0.252743073	-0.067096769	0.243674136	-0.1117	0.1625	0.197164939	124.5075173	137.2549534	-4244	CM	3.7
490	1214955.214	495659.1816	5264	132141	Bailey				4.45599985	81.43099976	34.94702824	07/11/2013 01:24	32.26666667	1.083069057	58.04833164	0.0341	-0.1099	0.115068762	162.7618203	157.804926	0.300852516	0.077542162	0.29068789	0.0434	0.4006	0.40293657	83.81068839	4.956894276	-4237	CM	3.7
491	1215981.687	493220.8424	5264	132141	Bailey				4.43400002	81.44000244	2.645589862	07/11/2013 02:59	1.583333333	1.67089886	176.4179962	0.0341	-0.1099	0.115068762	162.7618203	246.7395263	0.464138572	0.437552334	0.154830777	0.4035	0.2647	0.482551728	33.27143174	83.97770602	-4258	CM	3.7
492	1214424.494	492539.8203	5264	132141	Bailey				4.42799997	81.4260025	1.699599924	07/11/2013 03:41	0.7	2.427999891	65.87002336	0.0341	-0.1099	0.115068762	162.7618203	270.0005019	0.674444414	-0.302503306	0.602799318	-0.3366	0.7127	0.788189129	115.2810648	107.2386816	-4250	CM	3.7
493	1212973.102	492527.2114	5264	132141	Bailey				4.42799997	81.41300201	2.009378629	07/11/2013 05:17	0.683333333	2.940554092	31.10670066	0.0341	-0.1099	0.115068762	162.7618203	258.5692666	0.816820581	0.387339576	0.719141095	0.3532	0.829	0.901158885	66.92201381	95.80744638	-4241	CM	3.7
494	1199711.784	489744.1046	5264	132141	Bailey				4.40399981	81.29399872	13.55021191	07/11/2013 13:51	8.566666667	1.581736799	150.3110343	0.0341	-0.1099	0.115068762	162.7618203	251.5061722	0.439371333	-0.123890632	0.421542738	-0.158	0.5314	0.554429818	106.5564912	88.74435198	-4241	CM	3.7
495	1199044.329	489516.0493	5264	132141	Bailey				4.40199995	81.28800201	0.705340677	07/11/2013 14:46	0.916666667	0.769462556	77.95152014	0.0341	-0.1099	0.115068762	162.7618203	261.6008991	0.213739599	-0.080093437	-0.198165733	-0.1142	-0.0883	0.144329417	-142.2977966	98.83907882	-4240	CM	3.7
496	1141654.161	480606.7802	5264	132141	Bailey				4.32600021	80.77300262	1.466836052	09/11/2013 04:09	1.2	1.222363376	54.58152243	-0.0798	-0.2354	0.248558243	198.7265279	270.0006034	0.339545382	-0.152324465	0.303460581	-0.0725	0.5389	0.543719159	97.66529419	71.27407553	-4333	CM	3.7
497	1139869.947	480593.1916	5264	132141	Bailey				4.32600021	80.75700378	1.784265333	09/11/2013 04:33	0.4	4.460663334	29.03865366	-0.0798	-0.2354	0.248558243	198.7265279	279.684252	1.239073148	0.820822868	-0.928198301	0.9006	-0.6928	1.13626187	-37.56905086	80.9577241	-4338	CM	3.7
498	1123457.631	483246.7324	5264	132141	Bailey				4.35099983	80.61000061	16.62544443	09/11/2013 17:06	12.55	1.324736608	56.44515799	-0.0798	-0.2354	0.248558243	198.7265279	265.7881346	0.367982391	0.364327727	0.051733424	0.4441	0.2871	0.528862025	32.88310933	67.06160676	-4365	CM	3.7
499	1081127.506	479833.9737	5264	132141	Bailey				4.32299995	80.23000336	42.46747427	11/11/2013 04:04	34.96666667	1.214513087	150.4352267	-0.0697	-0.2102	0.221454578	198.3449512	323.9228985	0.337364746	0.280261826	-0.187798511	0.35	0.0224	0.350678067	3.662576678	125.5779472	-4329	CM	3.7
500	1072580.059	491318.2113	5264	132141	Bailey				4.42700005	80.15399933	5.093662963	11/11/2013 13:26	7.833333333	0.650254846	21.77960349	-0.0504	-0.0621	0.07997856	219.0625839	270.0009649	0.180626346	-0.081089677	0.161401181	-0.0307	0.2235	0.225598391	97.81857568	50.93838102	-4327	CM	3.7
501	1069795.113	491298.868	5264	132141	Bailey				4.42700005	80.1289978	2.785012998	11/11/2013 16:37	3.183333333	0.874873193	175.657834	-0.0504	-0.0621	0.07997856	219.0625839	296.6444803	0.243020331	-0.22330767	-0.095877871	-0.1729	-0.0338	0.176176068	-168.9463592	77.58189638	-4328	CM	3.7
502	1069571.689	491408.2951	5264	132141	Bailey				4.42799997	80.1269989	0.248781685	11/11/2013 16:42	0.083333333	2.985380219	149.056363	-0.0504	-0.0621	0.07997856	219.0625839	158.6480273	0.829272283	0.740472097	0.373354513	0.7909	0.4355	0.902828504	28.83719921	60.41455662	-4328	CM	3.7
503	1075125.993	477572.9395	5264	132141	Bailey				4.30299997	80.1760025	3.824240068	13/11/2013 03:14	1.683333333	2.271825783	84.0539962	-0.0504	-0.0621	0.07997856	219.0625839	215.4880617	0.631062718	0.621353266	0.110273622	0.6718	0.1724	0.693516486	14.39173368	3.574522228	-4344	CM	3.7
504	1074573.645	476792.2532	5264	132141	Bailey				4.296	80.17099762	0.956326292	13/11/2013 03:24	0.166666667	5.73795775	143.5393911	-0.0504	-0.0621	0.07997856	219.0625839	138.8878806	1.593877153	0.306016259	1.564224545	0.3564	1.6263	1.664921642	77.63879962	80.17470333	-4347	CM	3.7
505	1076931.911	474144.3831	5264	132141	Bailey				4.27199984	80.19200134	0.248847372	13/11/2013 05:05	0.216666667	1.148526335	103.8302169	-0.0504	-0.0621	0.07997856	219.0625839	167.6599028	0.319035093	-0.203294832	-0.245875176	-0.1529	-0.1838	0.239060965	-129.7593298	51.40268111	-4349	CM	3.7
506	1080835.116	456965.8347	5264	132141	Bailey				4.1170001	80.22599792	17.61639955	13/11/2013 14:09	9.066666667	1.942985245	146.4802559	-0.0504	-0.0621	0.07997856	219.0625839	215.9421045	0.539718124	0.518937258	-0.148323212	0.5693	-0.0862	0.575829276	-8.611712139	3.120479359	-4362	CM	3.7
507	1079951.996	455739.036	5264	132141	Bailey				4.10599995	80.21800232	1.511600299	13/11/2013 14:33	0.4	3.779000747	45.00749438	-0.0504	-0.0621	0.07997856	219.0625839	194.3918163	1.04972243	-0.789700218	0.691585674	-0.7393	0.7537	1.055749453	134.4479517	24.67076762	-4381	CM	3.7
508	1069180.512	412941.5593	5264	132141	Bailey				3.72099996	80.1190033	44.13217506	15/11/2013 02:36	36.05	1.224193483	112.771724	-0.1471	-0.1836	0.235260218	218.7016466	202.4257269	0.340053745	0.266201448	0.211597114	0.4133	0.3952	0.571838129	43.71721648	16.27591978	-4379	CM	3.7
509	1019685.68	292113.1463	5264	132141	Bailey				2.63400006	79.66999817	90.0514806	17/11/2013 01:10	44.48333333	2.024386975	92.34871755	0.0912	-0.1664	0.189753524	151.2738693	211.7336891	0.562329715	-0.396422041	-0.398828627	-0.4876	-0.2324	0.5401836	-154.5148538	60.4598198	-4340	CM	3.7
510	1018244.441	289778.8073	5264	132141	Bailey				2.61299992	79.65699768	2.743411816	17/11/2013 02:37	1.45	1.892008149	120.2581932	0.0912	-0.1664	0.189753524	151.2738693	199.9541628	0.525557819	-0.525557163	-0.000830403	-0.6168	0.1656	0.638594308	164.9731329	48.6802935	-4354	CM	3.7
511	1017803.088	288557.2745	5264	132141	Bailey				2.602	79.65299988	1.29882065	17/11/2013 03:34	0.95	1.367179631	114.0799771	0.0912	-0.1664	0.189753524	151.2738693	160.3745716	0.37977212	0.116309488	-0.36152312	0.0251	-0.1951	0.196732097	-82.66717214	9.100702298	-4360	CM	3.7
512	1018366.158	287006.7478	5264	132141	Bailey				2.58800006	79.65799713	1.649600375	17/11/2013 04:13	0.65	2.537846731	111.9781363	0.0912	-0.1664	0.189753524	151.2738693	153.3832271	0.704957425	0.600486625	-0.369297691	0.5093	-0.2029	0.548215596	-21.72213332	2.109357789	-4361	CM	3.7
513	1018591.582	286563.9774	5264	132141	Bailey				2.58400011	79.66000366	0.496851356	17/11/2013 04:25	0.2	2.484256779	115.5537982	0.0912	-0.1664	0.189753524	151.2738693	261.069942	0.690071328	0.100978324	-0.682643256	0.0098	-0.5162	0.516335855	-88.91487254	109.7960727	-4365	CM	3.7
514	947722.0637	275240.6194	5264	132141	Bailey				2.48399997	79.02400208	71.76842613	19/11/2013 01:42	45.28333333	1.584875071	77.09147057	0.0589	-0.3216	0.326949186	169.6214844	246.0243657	0.440243075	0.217037853	0.383025503	0.1581	0.7046	0.722152809	77.35080187	76.4028813	-4271	CM	3.7
515	946720.0968	274794.3498	5264	132141	Bailey				2.48000002	79.01499939	1.096856585	19/11/2013 02:54	1.2	0.914047154	100.7855445	0.0589	-0.3216	0.326949186	169.6214844	324.000798	0.253901987	0.221285477	-0.124494807	0.1624	0.1971	0.255381088	50.51653371	154.3793136	-4198	CM	3.7
516	944929.7044	277226.6126	5264	132141	Bailey				2.50200009	78.99900055	3.020166787	19/11/2013 03:44	0.833333333	3.624200145	160.0857399	0.0589	-0.3216	0.326949186	169.6214844	288.4378838	1.006722263	-0.053268179	1.005311999	-0.1122	1.3269	1.33164453	94.83191072	118.8163993	-3784	CM	3.7
517	944259.8985	277446.1603	5264	132141	Bailey				2.50399995	78.99299622	0.704869575	19/11/2013 03:58	0.233333333	3.020869606	96.76561113	0.0589	-0.3216	0.326949186	169.6214844	289.3535304	0.839130446	-0.691514246	0.475339829	-0.7504	0.7969	1.094639042	133.277759	119.7320459	-3708	CM	3.7
518	937901.3976	279642.8103	5264	132141	Bailey				2.52399993	78.93599701	2.838257735	19/11/2013 05:24	0.783333333	3.623307746	95.68057285	0.0589	-0.3216	0.326949186	169.6214844	334.1508346	1.006474374	-0.983772888	-0.212559566	-1.0427	0.109	1.048358988	174.0298347	164.5293501	-3140	CM	3.7
519	923325.163	309287.9891	5264	132141	Bailey				2.79200006	78.80599976	34.69879571	21/11/2013 02:20	44.8	0.77452669	39.24512642	-0.0059	-0.1287	0.128835166	182.6247753	73.4768391	0.215146303	-0.147531103	-0.156596632	-0.1416	-0.0279	0.144352317	-168.8572672	109.1479362	-3722	CM	3.7
520	926329.8881	310184.0057	5264	132141	Bailey				2.79999995	78.83300018	3.135477482	21/11/2013 03:05	0.75	4.180636642	126.9449468	-0.0059	-0.1287	0.128835166	182.6247753	313.0607861	1.161287956	0.512325099	1.042167314	0.5182	1.1709	1.280424742	66.12585038	130.4360107	-3732	CM	3.7
521	924654.0121	311729.4479	5264	132141	Bailey				2.81399989	78.81800079	2.279682401	21/11/2013 03:30	0.416666667	5.471237762	163.8039103	-0.0059	-0.1287	0.128835166	182.6247753	315.0516887	1.519788267	-1.518759563	0.05590857	-1.5129	0.1846	1.524081487	173.042807	132.4269134	-3733	CM	3.7
522	924430.6304	311950.2862	5264	132141	Bailey				2.81599998	78.81600189	0.314116123	21/11/2013 03:53	0.383333333	0.819433363	143.2481754	-0.0059	-0.1287	0.128835166	182.6247753	156.8376117	0.227620379	-0.147788142	0.173117596	-0.1419	0.3018	0.333505781	115.178791	25.78716363	-3737	CM	3.7
523	924767.1539	311175.9313	5264	132141	Bailey				2.80900002	78.81900024	0.746087696	21/11/2013 05:07	0.316666667	2.356066408	114.4333303	-0.0059	-0.1287	0.128835166	182.6247753	318.0388707	0.654462891	0.642535791	-0.124376174	0.6484	0.0043	0.648450207	0.382047595	135.4140953	-3734	CM	3.7
524	923760.729	312280.4336	5264	132141	Bailey				2.81900001	78.80999756	1.494261184	21/11/2013 05:30	0.383333333	3.898072653	57.11631644	-0.0059	-0.1287	0.128835166	182.6247753	129.8364191	1.082797959	-0.581128257	-0.913641817	-0.5752	-0.7849	0.973150144	-126.2350485	52.78835626	-3737	CM	3.7
525	926441.5821	310073.5968	5264	132141	Bailey				2.79900002	78.83399963	3.472333824	21/11/2013 13:20	7.833333333	0.443276658	20.80666728	-0.0059	-0.1287	0.128835166	182.6247753	298.186993	0.123132405	0.045359813	-0.114473039	0.0513	0.0142	0.053197508	15.51178736	115.5622176	-3735	CM	3.7
526	918519.4988	314257.2769	5264	132141	Bailey				2.83699989	78.76300049	8.958938781	23/11/2013 01:13	35.88333333	0.249668522	167.2291726	-0.0059	-0.1287	0.128835166	182.6247753	238.1054624	0.069352367	-0.062429795	0.030203833	-0.0565	0.1589	0.168659556	109.5829377	55.48068706	-3681	CM	3.7
527	914406.4165	311696.2784	5264	132141	Bailey				2.81399989	78.72599792	4.845220278	23/11/2013 03:10	1.95	2.484728347	49.16192728	-0.0059	-0.1287	0.128835166	182.6247753	221.7887844	0.690202319	0.681593492	0.108671766	0.6875	0.2374	0.727318814	19.04832377	39.16400906	-3611	CM	3.7
528	904972.1984	301144.4998	5264	132141	Bailey				2.7190001	78.64099884	3.007254436	23/11/2013 04:04	0.866666667	3.469908965	25.02693396	-0.0059	-0.1287	0.128835166	182.6247753	210.9216651	0.963863601	0.028576331	-0.963439897	0.0345	-0.8347	0.835451562	-87.63492055	28.29688978	-3437	CM	3.7
529	904307.6449	300034.9279	5264	132141	Bailey				2.70900011	78.63500214	1.23031941	23/11/2013 04:46	0	#DIV/0!	135.4855681	-0.0059	-0.1287	0.128835166	182.6247753	84.80063403	#DIV/0!	#DIV/0!	#DIV/0!	#DIV/0!	#DIV/0!	#DIV/0!	#DIV/0!	97.82414132	-3454	CM	3.7
530	905532.6308	300149.3621	5264	132141	Bailey				2.71000004	78.64600372	1.142096119	23/11/2013 04:46	0.7	1.631565884	55.60379744	-0.0059	-0.1287	0.128835166	182.6247753	226.0385644	0.453212746	-0.2635966	0.368671433	-0.2577	0.4974	0.560165939	117.3894423	43.41378902	-3434	CM	3.7
531	896425.4164	291373.1323	5264	132141	Bailey				2.63100004	78.56400299	11.71137177	23/11/2013 13:55	9.15	1.279931341	80.79156491	-0.0059	-0.1287	0.128835166	182.6247753	301.6335777	0.355536484	-0.22418322	0.275949407	-0.2183	0.4046	0.459770276	118.3441048	119.0088023	-3549	CM	3.7
532	894974.9774	292254.9534	5264	132141	Bailey				2.63899994	78.5510025	1.697463325	23/11/2013 15:49	1.9	0.89340175	108.6655306	-0.0059	-0.1287	0.128835166	182.6247753	37.30105172	0.248167153	-0.188503188	0.161410916	-0.1826	0.2901	0.34279479	122.1873548	145.3237236	-3562	CM	3.7
533	899967.5218	298803.676	5264	132141	Bailey				2.69799995	78.59600067	8.190792583	25/11/2013 04:16	36.41666667	0.224918789	83.07746293	0.0958	-0.2092	0.230091895	155.3952993	293.6252509	0.062477441	0.053971704	0.031471985	-0.0418	0.2407	0.244279779	99.85940562	138.2299516	-3511	CM	3.7
534	821838.078	332461.682	5264	132141	Bailey				3.00399995	77.89499664	51.42639121	25/11/2013 15:06	9.316666667	5.519827322	103.3560647	0.0454	-0.0532	0.069938544	139.5231067	54.42348353	1.533285367	-0.803779027	-1.305719454	-0.8492	-1.2525	1.513244859	-124.1363567	85.09962314	-3252	CM	3.7
535	826502.3136	335794.5138	5264	132141	Bailey				3.03399992	77.93699646	5.732613838	25/11/2013 16:09	1.05	5.459632226	120.5376678	0.0454	-0.0532	0.069938544	139.5231067	113.8936695	1.516564507	0.493905733	1.433884595	0.4485	1.4871	1.553247561	73.21665296	25.62943719	-3304	CM	3.7
536	867286.6321	317975.8521	5264	132141	Bailey				2.87199998	78.3030014	11.55113721	27/11/2013 01:00	32.23333333	0.358359996	70.10706282	0.0743	-0.08989	0.116622048	140.4240285	270.0010021	0.099544443	-0.044692397	0.088947658	-0.119	0.1788	0.214807119	123.6384218	129.5769736	-3251	CM	3.7
537	862833.7655	317963.0537	5264	132141	Bailey				2.87199998	78.26300049	4.452885008	27/11/2013 03:33	2.55	1.746229415	91.39488053	0.0743	-0.08989	0.116622048	140.4240285	234.9803521	0.485063726	0.433104855	-0.218419328	0.3588	-0.1285	0.381130834	-19.70829244	94.55632365	-3302	CM	3.7
538	861722.5681	317184.9007	5264	132141	Bailey				2.86500001	78.25299835	1.356569834	27/11/2013 03:51	0.3	4.521899446	45.64295348	0.0743	-0.08989	0.116622048	140.4240285	247.1428429	1.256083179	1.253574652	-0.079344469	1.1793	0.0105	1.179321802	0.512347418	106.7188144	-3330	CM	3.7
539	857497.3572	315401.6326	5264	132141	Bailey				2.84899998	78.21499634	0.111253006	27/11/2013 05:06	0.8	0.139066258	92.39659833	0.0743	-0.08989	0.116622048	140.4240285	99.46630778	0.038629516	-0.038596208	0.001603816	-0.1129	0.0915	0.145315767	140.9778556	40.9577207	-3417	CM	3.7
540	858166.0338	315292.8002	5264	132141	Bailey				2.84800005	78.22100067	0.677475437	27/11/2013 05:33	0.45	1.505500972	65.52063765	0.0743	-0.08989	0.116622048	140.4240285	147.299597	0.418194714	0.305723393	-0.285341946	0.2314	-0.1955	0.302916243	-40.18324373	6.875568541	-3403	CM	3.7
541	860178.1367	312198.5265	5264	132141	Bailey				2.81999993	78.23899841	3.690946731	27/11/2013 13:28	7.916666667	0.46622485	75.34833148	0.0743	-0.08989	0.116622048	140.4240285	167.4922141	0.129506903	-0.064708054	-0.112182466	-0.139	-0.0223	0.140784208	-170.8891569	27.06818559	-3385	CM	3.7
542	860403.4244	311202.775	5264	132141	Bailey				2.81100011	78.24099731	1.020919026	27/11/2013 15:22	1.9	0.537325803	103.4873562	0.0743	-0.08989	0.116622048	140.4240285	161.5950775	0.149257168	-0.117769696	-0.091695151	-0.1921	-0.0018	0.192078179	-179.4615263	21.17104905	-3386	CM	3.7
543	860515.6069	310870.9511	5264	132141	Bailey				2.80800009	78.24199677	0.350274168	27/11/2013 16:48	1.433333333	0.244377327	107.6242185	0.0743	-0.08989	0.116622048	140.4240285	180.7210584	0.067882591	-0.062910201	-0.025502014	-0.1372	0.0644	0.151566659	154.8609642	40.29702993	-3376	CM	3.7
544	860251.7848	284521.0863	5264	132141	Bailey				2.56999993	78.23899841	26.35118548	29/11/2013 01:27	32.65	0.807080719	161.565117	0.1705	-0.1965	0.260158605	139.0523311	224.9716411	0.224189089	-0.222660483	-0.026135354	-0.3932	0.1704	0.428484863	156.571908	85.91931006	-3635	CM	3.7
545	858696.9178	282967.233	5264	132141	Bailey				2.55599999	78.22499847	2.198197346	29/11/2013 03:36	2.15	1.02241737	77.37289309	0.1705	-0.1965	0.260158605	139.0523311	43.12218658	0.284004825	-0.275449372	0.069183697	-0.4459	0.2657	0.519094085	149.2147411	95.9301445	-3663	CM	3.7
546	860362.5035	284742.7992	5264	132141	Bailey				2.57200003	78.23999786	2.434504294	29/11/2013 03:36	0	#DIV/0!	44.3426421	0.1705	-0.1965	0.260158605	139.0523311	178.2128334	#DIV/0!	#DIV/0!	#DIV/0!	#DIV/0!	#DIV/0!	#DIV/0!	#DIV/0!	39.16050234	-3628	CM	3.7
547	860482.731	281200.3603	5264	132141	Bailey				2.53999996	78.24099731	3.544478596	29/11/2013 04:31	0.916666667	3.866703923	45.04501716	0.1705	-0.1965	0.260158605	139.0523311	113.9765413	1.074084423	0.432663312	0.983086876	0.2622	1.1796	1.208368653	77.46966966	25.07578976	-3663	CM	3.7
548	861486.2531	280760.0418	5264	132141	Bailey				2.53600001	78.25	1.095872721	29/11/2013 05:15	0.733333333	1.494371892	70.20877943	0.1705	-0.1965	0.260158605	139.0523311	144.039055	0.415103303	-0.334930041	0.245219535	-0.5054	0.4417	0.671249338	138.8482332	4.986723899	-3662	CM	3.7
549	868301.6646	271476.9852	5264	132141	Bailey				2.4519999	78.31099701	12.11533139	29/11/2013 16:21	11.08333333	1.093112607	94.48846712	0.1705	-0.1965	0.260158605	139.0523311	344.9483147	0.303642391	-0.004463489	0.303609583	-0.175	0.5001	0.529831877	109.2824049	154.1040164	-3666	CM	3.7
550	861220.751	297366.0907	5264	132141	Bailey				2.68600011	78.2480011	12.41214609	01/12/2013 01:02	31.96666667	0.388284028	126.9824119	0.1705	-0.1965	0.260158605	139.0523311	344.0683856	0.107856674	0.082105201	0.069941391	-0.0884	0.2664	0.280721669	108.3538191	154.9839455	-3430	CM	3.7
551	860096.8505	301237.9553	5264	132141	Bailey				2.72099996	78.23799896	4.031685513	01/12/2013 03:11	2.15	1.875202564	161.8659771	0.1705	-0.1965	0.260158605	139.0523311	89.99978631	0.520889601	0.520889589	0.000111309	0.3504	0.1966	0.401782119	29.29774187	49.05254478	-3438	CM	3.7
552	861099.1106	301240.6509	5264	132141	Bailey				2.72099996	78.24700165	1.002263784	01/12/2013 03:42	0.516666667	1.939865389	108.8180784	0.1705	-0.1965	0.260158605	139.0523311	21.76774973	0.538851497	0.342170575	-0.416269424	0.1717	-0.2198	0.27887163	-52.00519974	117.2845814	-3425	CM	3.7
553	861320.1541	301794.8171	5264	132141	Bailey				2.72600007	78.24900055	0.596624151	01/12/2013 04:43	1.016666667	0.586843427	138.1203654	0.1705	-0.1965	0.260158605	139.0523311	161.5940193	0.163012063	-0.128516791	-0.10028144	-0.299	0.0962	0.314116304	162.1627004	22.54168818	-3422	CM	3.7
554	861432.3187	301462.9823	5264	132141	Bailey				2.72300005	78.25	0.350278748	01/12/2013 04:43	0	#DIV/0!	155.1496775	0.1705	-0.1965	0.260158605	139.0523311	289.6743481	#DIV/0!	#DIV/0!	#DIV/0!	#DIV/0!	#DIV/0!	#DIV/0!	#DIV/0!	150.6220171	-3419	CM	3.7
555	859872.2335	302012.3208	5264	132141	Bailey				2.72799993	78.23600006	1.653976615	01/12/2013 05:28	0.75	2.205302153	139.5791678	0.1705	-0.1965	0.260158605	139.0523311	19.88523421	0.612583931	0.331121011	0.515381363	0.1606	0.7119	0.729776804	77.28532393	119.1670969	-3440	CM	3.7
556	862192.9747	308439.9279	5264	132141	Bailey				2.78600001	78.25700378	6.8337378	01/12/2013 13:01	7.55	0.905130834	54.59985755	0.1705	-0.1965	0.260158605	139.0523311	321.8724274	0.251425232	-0.220554971	-0.120706884	-0.3911	0.0758	0.398332257	169.0311014	177.1799037	-3346	CM	3.7
557	859734.9506	311533.0269	5264	132141	Bailey				2.81399989	78.23500061	3.950840927	01/12/2013 15:41	2.666666667	1.481565348	165.1300601	0.1705	-0.1965	0.260158605	139.0523311	0	0.41154593	-0.184402873	0.367920688	-0.3549	0.5644	0.666728403	122.1613282	139.0523311	-3396	CM	3.7
558	859734.3359	311754.4558	5264	132141	Bailey				2.81599998	78.23500061	0.221429764	01/12/2013 15:50	0.15	1.476198428	74.85558895	0.1705	-0.1965	0.260158605	139.0523311	64.76975429	0.410055119	0.40810744	0.03991889	0.2376	0.2364	0.335188286	44.85633971	74.2825768	-3396	CM	3.7
559	861624.1122	312645.4039	5264	132141	Bailey				2.82399988	78.2519989	2.08926855	01/12/2013 16:25	0.583333333	3.581603229	146.1539094	0.1705	-0.1965	0.260158605	139.0523311	283.1511121	0.994889786	-0.862668992	0.495588434	-1.0332	0.6921	1.243553202	146.1830742	144.098781	-3348	CM	3.7
560	858282.5358	313411.0783	5264	132141	Bailey				2.83100009	78.22200012	3.428175954	01/12/2013 17:33	1.133333333	3.024861136	86.21407551	0.1705	-0.1965	0.260158605	139.0523311	32.03468142	0.840239204	0.129006798	0.83027656	-0.0415	1.0268	1.027614612	92.31412811	107.0176497	-3419	CM	3.7
561	864045.0096	322616.5461	5264	132141	Bailey				2.91400003	78.27400208	10.86032876	03/12/2013 02:47	33.23333333	0.326790233	106.8958565	0.0726	-0.2288	0.24004208	162.3953667	63.39225106	0.090775065	0.008681927	0.090358932	-0.0639	0.3192	0.325496457	101.3248263	99.00311561	-3286	CM	3.7
562	864711.5601	322950.6361	5264	132141	Bailey				2.91700006	78.27999878	0.745590842	03/12/2013 03:06	0.316666667	2.354497395	34.84721146	0.0726	-0.2288	0.24004208	162.3953667	344.082543	0.654027054	0.491819868	0.431120175	0.4192	0.6599	0.781818352	57.57390099	178.3128237	-3285	CM	3.7
563	864486.7924	323724.9834	5264	132141	Bailey				2.92400002	78.27799988	0.806308994	03/12/2013 04:01	0.916666667	0.879609812	76.68449304	0.0726	-0.2288	0.24004208	162.3953667	102.036111	0.244336059	0.210782808	0.123574744	0.1382	0.3524	0.378500263	68.58750491	60.35925563	-3288	CM	3.7
564	883312.4171	319794.9622	5264	132141	Bailey				2.88800001	78.4469986	0.806451682	03/12/2013 15:24	1.716666667	0.469777679	148.0918148	0.0726	-0.2288	0.24004208	162.3953667	236.9390957	0.1304938	-0.098470024	-0.085628769	-0.1711	0.1432	0.223076118	140.0735001	74.54372908	-3384	CM	3.7
565	881090.4204	318348.7186	5264	132141	Bailey				2.875	78.42700195	2.245863533	03/12/2013 17:06	0.383333333	5.858774433	180	0.0726	-0.2288	0.24004208	162.3953667	#DIV/0!	1.627437343	1.627437343	0	1.5548	0.2288	1.571581561	8.371204553		-3342	CM	3.7
566	881090.4204	318348.7186	5264	132141	Bailey				2.875	78.42700195	0	03/12/2013 17:20	0.233333333	0	180	0.0726	-0.2288	0.24004208	162.3953667	237.1381157	0	0	0	-0.0726	0.2288	0.24004208	107.6046333	74.74274901	-3342	CM	3.7
567	877645.8485	316123.8498	5264	132141	Bailey				2.85500002	78.39600372	4.100623885	05/12/2013 01:41	32.35	0.12675808	66.85027389	-0.0134	-0.2065	0.206934313	183.7127773	24.92846569	0.035210578	-0.021834487	0.027623178	-0.0084	0.2341	0.234275059	92.06323692	158.7843116	-3251	CM	3.7
568	880631.7683	322555.1603	5264	132141	Bailey				2.91300011	78.42299652	7.090660879	07/12/2013 04:56	51.25	0.138354359	108.4454564	-0.0134	-0.2065	0.206934313	183.7127773	205.3127964	0.038431766	-0.023094815	-0.030718564	-0.0097	0.1758	0.17604858	93.15681678	21.6000191	-3311	CM	3.7
569	877645.5212	316234.5696	5264	132141	Bailey				2.85599995	78.39600372	10.79197913	07/12/2013 13:17	8	1.348997391	84.22162959	-0.0134	-0.2065	0.206934313	183.7127773	97.13696569	0.374721498	0.246243851	-0.282453831	0.2596	-0.076	0.270525256	-16.30582504	86.57581162	-3251	CM	3.7
570	878536.0324	316126.4841	5264	132141	Bailey				2.85500002	78.40399933	0.897046641	07/12/2013 15:14	1.95	0.460023919	118.6175148	-0.0134	-0.2065	0.206934313	183.7127773	310.637267	0.127784422	0.032995586	-0.123451002	0.0464	0.083	0.09512984	60.80995289	126.9244897	-3258	CM	3.7
571	876973.4382	317450.6073	5264	132141	Bailey				2.8670001	78.38999939	1.243581614	07/12/2013 16:51	0.833333333	1.492297936	92.74279874	-0.0134	-0.2065	0.206934313	183.7127773	243.3928501	0.414527204	-0.354432696	-0.214965734	-0.341	-0.0085	0.341137756	-178.5779919	59.68007275	-3241	CM	3.7
572	876084.5848	317005.0491	5264	132141	Bailey				2.86299992	78.38200378	0.994274785	07/12/2013 17:39	0.8	1.242843481	77.23013266	-0.0134	-0.2065	0.206934313	183.7127773	76.21122076	0.3452343	0.117857056	0.324494124	0.1313	0.531	0.546976393	76.11532399	107.5015566	-3235	CM	3.7
573	903787.2832	323846.006	5264	132141	Bailey				2.92400002	78.6309967	28.53485917	09/12/2013 03:12	33.55	0.850517412	44.7701119	-0.1699	-0.1788	0.246648434	223.5379359	220.5492471	0.236254837	0.04070388	0.232722027	0.2106	0.4115	0.462281703	62.898078	2.988688817	-3671	CM	3.7
574	903122.0259	323068.5666	5264	132141	Bailey				2.91700006	78.625	1.023220097	09/12/2013 04:53	1.683333333	0.607853523	107.5524758	-0.1699	-0.1788	0.246648434	223.5379359	280.3160015	0.168848201	0.164962022	-0.036017302	0.3349	0.1428	0.364032242	23.0930424	56.77806555	-3658	CM	3.7
575	901896.2404	323286.1133	5264	132141	Bailey				2.91899991	78.61399841	1.2449404	09/12/2013 05:15	0.366666667	3.395292001	120.7246632	-0.1699	-0.1788	0.246648434	223.5379359	201.2690566	0.943136667	-0.240166858	0.912045313	-0.0703	1.0908	1.093106092	93.68561868	22.26887928	-3629	CM	3.7
576	899356.3764	316743.6131	5264	132141	Bailey				2.8599999	78.59100342	7.018206211	09/12/2013 13:52	8.616666667	0.814492017	28.09008356	-0.1699	-0.1788	0.246648434	223.5379359	144.0210473	0.226247783	-0.184927254	0.130345578	-0.015	0.3091	0.309510593	92.78289948	79.51688864	-3635	CM	3.7
577	900250.5568	315528.1455	5264	132141	Bailey				2.84899998	78.59899902	1.508946657	09/12/2013 15:21	1.483333333	1.017267409	154.0439186	-0.1699	-0.1788	0.246648434	223.5379359	233.5785077	0.28257428	0.167853647	0.227317789	0.3378	0.4061	0.5282132	50.25091345	10.04057175	-3596	CM	3.7
578	898139.8929	313971.0661	5264	132141	Bailey				2.83500004	78.58000183	2.622860725	09/12/2013 15:59	0.633333333	4.14135904	111.4459992	-0.1699	-0.1788	0.246648434	223.5379359	82.4932029	1.150377511	0.391417881	1.081739553	0.5613	1.2605	1.379868736	65.99660452	141.044733	-3555	CM	3.7
579	902369.2037	314537.9838	5264	132141	Bailey				2.83999991	78.61799622	1.781648668	09/12/2013 17:03	0.9	1.979609631	100.5916978	-0.1699	-0.1788	0.246648434	223.5379359	142.8979754	0.549891564	-0.480156335	-0.268012362	-0.3103	-0.0892	0.322827878	-163.9577258	80.63996047	-3579	CM	3.7
580	914223.3183	299068.1482	5264	132141	Bailey				2.70000005	78.72399902	19.48937786	11/12/2013 03:39	34.6	0.563276817	56.58805045	0.0322	-0.1939	0.196555463	170.5712233	135.04701	0.156465783	0.075847624	-0.136852764	0.0436	0.057	0.071829675	52.57990057	35.52421328	-3424	CM	3.7
581	914669.9863	298626.4501	5264	132141	Bailey				2.6960001	78.72799683	0.628179484	11/12/2013 04:28	0.816666667	0.769199368	137.1672385	0.0322	-0.1939	0.196555463	170.5712233	63.44226356	0.213666491	0.031042556	0.211399454	-0.0012	0.4053	0.405301107	90.1636234	107.1289598	-3432	CM	3.7
582	915115.4677	298849.3375	5264	132141	Bailey				2.69799995	78.73200226	0.498128982	11/12/2013 05:21	0.883333333	0.563919602	65.11582078	0.0322	-0.1939	0.196555463	170.5712233	172.7768678	0.156644334	0.071686492	-0.139278477	0.0395	0.0546	0.067399509	54.13642512	2.20564446	-3439	CM	3.7
583	918989.813	269174.1044	5264	132141	Bailey				2.43000007	78.76599884	29.92707823	13/12/2013 02:56	45.58333333	0.656535537	68.9831749	0.2234	-0.1916	0.294309565	130.6181873	173.5345734	0.182370983	-0.050814167	-0.175148781	-0.2742	0.0165	0.274707212	176.5667093	42.91638611	-3146	CM	3.7
584	920245.0605	258432.5012	5264	132141	Bailey				2.33299994	78.77700043	2.804958244	13/12/2013 04:40	0.85	3.299950876	76.04279105	0.2234	-0.1916	0.294309565	130.6181873	304.9008634	0.916653021	0.662625225	-0.633388169	0.4392	-0.4418	0.622973181	-45.16667785	174.282676	-3354	CM	3.7
585	916561.5658	260970.3542	5264	132141	Bailey				2.35599995	78.7440033	4.473123229	13/12/2013 05:39	0.983333333	4.548938877	146.8195853	0.2234	-0.1916	0.294309565	130.6181873	192.3295027	1.263594133	-0.285291632	-1.230966619	-0.5087	-1.0394	1.157173343	-116.0782648	61.71131539	-3252	CM	3.7
586	915020.4445	253877.0698	5264	132141	Bailey				2.29200006	78.73000336	7.258769793	13/12/2013 15:10	9.516666667	0.762742885	147.9994981	0.2234	-0.1916	0.294309565	130.6181873	198.4771962	0.211873024	-0.019517495	-0.210972144	-0.2429	-0.0194	0.243688714	-175.4404352	67.85900883	-3555	CM	3.7
587	914798.6	253211.8793	5264	132141	Bailey				2.28600001	78.72799683	0.70120851	13/12/2013 15:38	0.466666667	1.502589665	95.68875792	0.2234	-0.1916	0.294309565	130.6181873	189.4497989	0.417386018	0.196296498	0.368345996	-0.0271	0.5599	0.560601568	92.77116936	58.83161154	-3593	CM	3.7
588	914688.9624	252546.9841	5264	132141	Bailey				2.27999997	78.72699738	0.67387393	13/12/2013 16:36	0.966666667	0.697110962	25.38989764	0.2234	-0.1916	0.294309565	130.6181873	230.1749176	0.193641934	-0.07075353	-0.180252979	-0.2942	0.0113	0.294372305	177.7909012	99.5567303	-3609	CM	3.7
589	913354.6233	251435.8716	5264	132141	Bailey				2.26999998	78.71499634	1.736384709	13/12/2013 17:15	0.65	2.67136109	31.88813477	0.2234	-0.1916	0.294309565	130.6181873	219.46878	0.742044747	-0.584622249	0.456998066	-0.808	0.6486	1.03613677	141.2460476	88.85059262	-3660	CM	3.7
590	901912.7153	237562.7029	5264	132141	Bailey				2.14499998	78.61199951	17.98282696	15/12/2013 03:58	34.71666667	0.517988295	20.42808184	0.3394	-0.0281	0.340561257	94.73290436	304.0761527	0.143885638	-0.002410996	-0.143865436	-0.3418	-0.1158	0.360882797	-161.289654	150.6567517	-3907	CM	3.7
591	885733.339	248377.3491	5264	132141	Bailey				2.24300003	78.46700287	1.198223032	15/12/2013 05:39	0.3	3.994076773	163.5254788	0.3394	-0.0281	0.340561257	94.73290436	328.1196846	1.10946577	-0.991749068	-0.497341012	-1.3311	-0.4692	1.411433657	-160.582026	126.6132198	-3819	CM	3.7
592	878912.1232	259212.7372	5264	132141	Bailey				2.34100008	78.40599823	12.80369559	15/12/2013 14:40	9.016666667	1.420003208	177.4863049	0.3394	-0.0281	0.340561257	94.73290436	308.6821193	0.394445336	-0.39145662	0.048464802	-0.7309	0.0766	0.734856155	174.0194881	146.0507851	-3753	CM	3.7
593	876122.119	261420.4959	5264	132141	Bailey				2.36100006	78.3809967	3.557853479	15/12/2013 15:48	1.133333333	3.139282482	36.16898633	0.3394	-0.0281	0.340561257	94.73290436	353.9994802	0.872022912	-0.306303175	-0.816457178	-0.6457	-0.7884	1.019038581	-129.3191573	100.7334242	-3821	CM	3.7
594	875666.552	265626.943	5264	132141	Bailey				2.39899993	78.3769989	4.231044638	15/12/2013 16:39	0.85	4.977699574	59.72360972	0.3394	-0.0281	0.340561257	94.73290436	36.84147966	1.382694326	-1.340202698	0.340147511	-1.6796	0.3682	1.719497441	167.6337511	57.8914247	-3815	CM	3.7
595	886987.408	280715.6496	5264	132141	Bailey				2.53500009	78.47899628	4.574215417	17/12/2013 03:12	1.133333333	4.036072427	37.60978779	0.3768	0.059	0.38139119	81.10078742	258.6790602	1.12113123	0.63659903	0.92286343	0.2598	0.8639	0.90208401	73.26182051	177.5782728	-3575	CM	3.7
596	885317.7889	280378.9587	5264	132141	Bailey				2.53200006	78.46399689	1.566340707	17/12/2013 04:13	0.983333333	1.592888855	144.6985303	0.3768	0.059	0.38139119	81.10078742	33.66371749	0.442469126	0.432527244	-0.093269024	0.0557	-0.1523	0.162146173	-69.89844217	47.43706992	-3606	CM	3.7
597	886870.7194	282708.5987	5264	132141	Bailey				2.55299997	78.47799683	2.799788484	17/12/2013 04:51	0.633333333	4.420718658	161.0172341	0.3768	0.059	0.38139119	81.10078742	125.0126093	1.227977405	-1.102995609	0.539749196	-1.4798	0.4807	1.555928929	162.0022955	43.91182189	-3568	CM	3.7
598	887986.7738	281936.4565	5264	132141	Bailey				2.546	78.48799896	0.399911763	17/12/2013 13:00	8.016666667	0.049885043	138.2832319	0.3768	0.059	0.38139119	81.10078742	246.4837366	0.013856956	0.011468653	0.007777225	-0.3653	-0.0512	0.368904819	-172.0186404	165.3829492	-3537	CM	3.7
599	885427.913	280822.1918	5264	132141	Bailey				2.53600001	78.46499634	2.790941471	17/12/2013 15:50	2.833333333	0.985038166	149.3131594	0.3768	0.059	0.38139119	81.10078742	254.5390031	0.273621713	0.105193686	-0.252592815	-0.2716	-0.3116	0.413352237	-131.0777072	173.4382157	-3600	CM	3.7
600	858053.2513	273223.304	5264	132141	Bailey				2.46799994	78.21900177	14.60720104	19/12/2013 04:18	3.25	4.494523396	164.2320085	0.5022	0.158	0.526468271	72.53560653	315.0231913	1.248478721	-1.245818439	0.081458791	-1.748	-0.0765	1.749693407	-177.4927675	117.5124152	-3619	CM	3.7
601	856825.3	274438.1261	5264	132141	Bailey				2.47900009	78.20800018	1.727326641	19/12/2013 05:06	0.8	2.159158301	57.63863867	0.5022	0.158	0.526468271	72.53560653	96.25851568	0.599766195	0.599583698	0.014794507	0.0974	-0.1432	0.173180247	-55.78321377	23.72290915	-3613	CM	3.7
602	864955.8652	273572.3293	5264	132141	Bailey				2.47099996	78.28099823	4.349023995	19/12/2013 13:37	7.716666667	0.563588423	122.9027424	0.5022	0.158	0.526468271	72.53560653	37.54063085	0.15655234	-0.091355736	0.127132862	-0.5936	-0.0309	0.594357798	-177.0230849	34.99497567	-3672	CM	3.7
603	868285.5825	277898.6096	5264	132141	Bailey				2.50999999	78.31099701	5.459278215	19/12/2013 15:39	2.033333333	2.684890926	141.8474155	0.5022	0.158	0.526468271	72.53560653	204.7424602	0.745803035	-0.055383291	-0.743743812	-0.5576	-0.9017	1.060208012	-121.7301149	132.2068537	-3626	CM	3.7
604	867621.4506	276457.5992	5264	132141	Bailey				2.49699998	78.30500031	1.586689027	19/12/2013 16:12	0.55	2.88488914	174.7417325	0.5022	0.158	0.526468271	72.53560653	257.8945946	0.801358094	-0.143949588	0.788323101	-0.6461	0.6303	0.902671868	135.7103516	174.641012	-3647	CM	3.7
605	864505.2017	275785.5014	5264	132141	Bailey				2.49099994	78.27700043	3.187902543	19/12/2013 16:50	0.633333333	5.03353033	71.62878824	0.5022	0.158	0.526468271	72.53560653	358.2490165	1.398202869	-0.952078075	1.023971974	-1.4543	0.866	1.692581513	149.2276738	74.28659003	-3688	CM	3.7
606	862687.3942	330030.4046	5264	132141	Bailey				2.98099995	78.26200104	3.916517281	23/12/2013 03:46	35.66666667	0.109808896	133.1347352	0.0927	0.076	0.119871973	50.65342181	114.880442	0.030502471	0.029536794	0.007614364	-0.0632	-0.0684	0.093092351	-132.7265769	64.22702021	-3296	CM	3.7
607	877847.535	323100.3579	5264	132141	Bailey				2.91799998	78.39800262	4.318493623	23/12/2013 05:22	0.883333333	4.888860705	173.2938223	0.0927	0.076	0.119871973	50.65342181	323.4509666	1.358016863	0.661175443	-1.186194264	0.5685	-1.2622	1.384304406	-65.75383467	87.20245518	-3257	CM	3.7
608	869799.246	333816.216	5264	132141	Bailey				3.0150001	78.3259964	2.141373075	23/12/2013 14:45	1.533333333	1.396547658	70.82813467	0.0927	0.076	0.119871973	50.65342181	285.966644	0.387929905	0.256753201	-0.290804754	0.1641	-0.3668	0.401819836	-65.90344868	124.6867778	-3246	CM	3.7
609	868239.5794	334254.3302	5264	132141	Bailey				3.01900005	78.31199646	1.620032105	23/12/2013 15:28	0.716666667	2.260509914	83.74755188	0.0927	0.076	0.119871973	50.65342181	37.53561477	0.627919421	-0.368974028	0.508075748	-0.4617	0.4321	0.632322987	136.8967691	13.11780704	-3264	CM	3.7
610	869348.4904	335697.0818	5264	132141	Bailey				3.03200006	78.3219986	0.333740956	23/12/2013 16:29	0.15	2.224939709	90.53300815	0.0927	0.076	0.119871973	50.65342181	298.0651602	0.618038808	0.156158026	-0.597985484	0.0635	-0.674	0.676966287	-84.62126399	112.5882616	-3232	CM	3.7
611	811957.2097	365857.3496	5264	132141	Bailey				3.30599999	77.80699921	2.337825688	25/12/2013 05:26	0.5	4.675651376	54.84513553	-0.2465	0.0143	0.246914439	273.3201313	298.960275	1.298792049	1.1857824	-0.529887617	1.4323	-0.5442	1.532179179	-20.80400517	25.64014363	-3398	CM	3.7
612	672302.505	442069.0439	5264	132141	Bailey				3.99799991	76.55200195	159.0963824	27/12/2013 04:41	47.25	3.367119204	82.61261616	-0.9775	0.0588	0.979266915	273.4423909	234.4854578	0.93531089	0.934949379	0.026002292	1.9124	-0.0328	1.912730592	-0.982502376	38.95693315	-3571	CM	3.7
613	657662.1306	431649.0438	5264	132141	Bailey				3.90400004	76.41999817	17.96989052	27/12/2013 12:59	8.3	2.16504705	68.29526304	-0.9592	0.1942	0.978661474	281.4454158	235.0365267	0.601401958	0.520929823	-0.300526929	1.4801	-0.4947	1.560621359	-18.48197976	46.40888911	-3312	CM	3.7
614	652892.4063	428324.0999	5264	132141	Bailey				3.87400007	76.3769989	3.204356472	27/12/2013 15:34	1.233333333	2.59812687	54.57511556	-0.9592	0.1942	0.978661474	281.4454158	280.326155	0.721701908	0.7066181	-0.146780468	1.6658	-0.341	1.700358086	-11.56821718	1.119260773	-3422	CM	3.7
615	651670.2779	428543.241	5264	132141	Bailey				3.87599993	76.36599731	1.241620195	27/12/2013 16:40	1.1	1.128745632	21.22151985	-0.9592	0.1942	0.978661474	281.4454158	276.3562992	0.313540453	-0.160589741	0.269292686	0.7986	0.0751	0.802132942	5.37168243	5.089116608	-3453	CM	3.7
616	649671.2192	428761.1818	5264	132141	Bailey				3.87800002	76.34799957	2.010903674	27/12/2013 17:27	0.783333333	2.567111073	154.1183831	-0.9592	0.1942	0.978661474	281.4454158	278.7341117	0.713086409	-0.159828659	-0.694943902	0.7994	-0.8891	1.195646862	-48.04335461	2.711304077	-3498	CM	3.7
617	566827.0204	441267.559	5264	132141	Bailey				3.9920001	75.60199738	83.78287867	29/12/2013 01:13	31.76666667	2.637446338	31.95535446	-0.8138	0.3029	0.868342588	290.4154916	287.4897482	0.732623983	0.571690774	0.458156697	1.3855	0.1553	1.39416259	6.393833322	2.925743443	-2782	CM	3.7
618	562941.182	442480.7136	5264	132141	Bailey				4.00299978	75.56700134	4.070808791	29/12/2013 02:26	1.216666667	3.34587024	151.1929488	-0.8138	0.3029	0.868342588	290.4154916	276.599142	0.9294084	-0.654007741	0.660358879	0.1598	0.3575	0.391548741	65.9142692	13.81634959	-2777	CM	3.7
619	560054.5831	442810.4152	5264	132141	Bailey				4.00600004	75.54100037	3.75438922	29/12/2013 04:11	0	#DIV/0!	149.6618547	-0.8138	0.3029	0.868342588	290.4154916	289.0163116	#DIV/0!	#DIV/0!	#DIV/0!	#DIV/0!	#DIV/0!	#DIV/0!	#DIV/0!	1.399180075	-2763	CM	3.7
620	556501.7793	444024.0971	5264	132141	Bailey				4.0170002	75.50900269	6.62177763	29/12/2013 04:11	1.75	3.783872931	23.60743306	-0.8138	0.3029	0.868342588	290.4154916	92.66852617	1.051075814	-0.935641761	-0.478889196	-0.1218	-0.7818	0.791226745	-98.85827959	162.2530345	-2711	CM	3.7
621	561275.1974	443806.0755	5264	132141	Bailey				4.01499987	75.55200195	1.575194873	29/12/2013 04:55	0.733333333	2.147993009	37.92326002	-0.8138	0.3029	0.868342588	290.4154916	269.739122	0.596664725	-0.46829288	0.369743928	0.3455	0.0668	0.351913741	10.94952025	20.67636963	-2768	CM	3.7
622	537519.2251	443682.6269	5264	132141	Bailey				4.01399994	75.33799744	17.55166214	29/12/2013 13:25	7.683333333	2.28438119	58.23623074	-0.714	0.1713	0.734261323	283.4911806	264.1605464	0.634550331	-0.124725747	0.622171689	0.5893	0.4509	0.741976701	37.42070411	19.33063425	-2696	CM	3.7
623	532080.5977	443127.846	5264	132141	Bailey				4.00899982	75.28900146	5.466850087	29/12/2013 15:04	1.65	3.313242477	35.09014483	-0.714	0.1713	0.734261323	283.4911806	315.0909202	0.920345133	-0.920342402	-0.002242013	-0.2063	-0.1735	0.26961828	-139.9348548	31.59973951	-2678	CM	3.7
624	531858.6305	443348.8794	5264	132141	Bailey				4.01100016	75.28700256	0.313249324	29/12/2013 15:12	0.133333333	2.349369927	52.74456396	-0.714	0.1713	0.734261323	283.4911806	260.0038606	0.652602758	0.61126003	-0.228585947	1.3253	-0.3999	1.384277038	-16.79074202	23.48732	-2681	CM	3.7
625	431162.6129	425682.661	5264	132141	Bailey				3.85100007	74.37999725	102.2339632	31/12/2013 03:48	36.6	2.793277684	65.24461836	-0.4754	-0.296	0.560018893	238.0922208	277.1415375	0.775910468	-0.752203177	0.19033506	-0.2768	0.4863	0.559590734	119.6468645	39.04931671	-2631	CM	3.7
626	429386.3939	425905.037	5264	132141	Bailey				3.85299993	74.36399841	1.790085234	31/12/2013 04:21	0.55	3.254700426	140.4227758	-0.4754	-0.296	0.560018893	238.0922208	184.5485392	0.904083452	0.863500716	-0.267830918	1.3389	0.0282	1.339197008	1.205265963	53.5436816	-2663	CM	3.7
627	428153.4966	410651.1696	5264	132141	Bailey				3.71499991	74.35299683	14.03193071	31/12/2013 13:00	7.7	1.822328663	172.0003035	-0.4754	-0.296	0.560018893	238.0922208	239.9006062	0.506202406	0.316306811	0.395209916	0.7917	0.6912	1.050985643	41.12300746	1.808385418	-2552	CM	3.7
628	366915.646	375446.8644	5264	132141	Bailey				3.39599991	73.80200195	59.54921638	02/01/2014 01:14	35.25	1.689339472	116.892477	-0.3094	-0.1751	0.35551142	240.4930002	185.9423455	0.469260964	-0.057932072	-0.465671266	0.2515	-0.2906	0.384275655	-49.12623598	54.55065462	-1585	CM	3.7
629	361633.2028	325591.1006	5264	132141	Bailey				2.94499993	73.75499725	0.676507744	02/01/2014 06:05	0.75	0.902010325	36.86064091	-0.2751	-0.2729	0.387497639	225.2300183	249.533846	0.250558424	-0.193659487	-0.158982787	0.0814	0.1139	0.140034597	54.43865818	24.30382766	-2315	CM	3.7
630	165618.5015	253133.832	5264	132141	Bailey				2.28699994	71.9940033	167.4380753	04/01/2014 01:03	32.95	5.081580433	138.2856193	-0.0274	-0.1856	0.18761162	188.3978781	49.43121913	1.41155012	-1.359684153	0.379121017	-1.3323	0.5647	1.447028297	157.0291602	138.9666589	-3584	CM	3.7
631	191044.7899	274661.8561	5264	132141	Bailey				2.48200011	72.22200012	6.861611922	04/01/2014 04:33	0	#DIV/0!	80.50844848	-0.0158	-0.0786	0.080172314	191.3659949	345.0898492	#DIV/0!	#DIV/0!	#DIV/0!	#DIV/0!	#DIV/0!	#DIV/0!	#DIV/0!	153.7238543	-3584	CM	3.7
632	190603.3278	276322.7216	5264	132141	Bailey				2.49699998	72.21800232	1.718535144	04/01/2014 05:16	0.716666667	2.397956015	160.1919219	-0.0158	-0.0786	0.080172314	191.3659949	320.7202772	0.666098893	-0.529708811	0.403851843	-0.5139	0.4825	0.704884421	136.8083342	129.3542824	-3625	CM	3.7
633	177061.1697	292842.6384	5264	132141	Bailey				2.64599991	72.09600067	21.36112581	04/01/2014 13:05	7.816666667	2.732766629	131.3168054	-0.1032	-0.1834	0.210441916	209.3666522	270.0001153	0.759101841	-0.340211785	0.678595275	-0.237	0.862	0.893985705	105.37397	60.6334631	-3813	CM	3.7
634	176504.9726	292843.942	5264	132141	Bailey				2.64599991	72.09100342	0.556198672	04/01/2014 13:37	0.533333333	1.04287251	174.7656292	-0.1032	-0.1834	0.210441916	209.3666522	338.2163837	0.289686808	0.121826168	0.262824717	0.225	0.4462	0.499753213	63.23869791	128.8497315	-3819	CM	3.7
635	174291.6546	298383.0736	5264	132141	Bailey				2.6960001	72.07099915	5.964960571	04/01/2014 16:26	2.816666667	2.117737481	20.74757033	-0.1032	-0.1834	0.210441916	209.3666522	270.000541	0.588260411	-0.263868436	0.525760173	-0.1607	0.7092	0.727133068	102.7655146	60.63388874	-3865	CM	3.7
636	171731.4734	298389.2594	5264	132141	Bailey				2.6960001	72.04799652	2.560188729	04/01/2014 18:03	1.616666667	1.583621894	178.3740607	-0.1032	-0.1834	0.210441916	209.3666522	317.5323758	0.439894971	0.337100868	-0.282613853	0.4403	-0.0992	0.451340495	-12.69848513	108.1657236	-3844	CM	3.7
637	139992.9832	333011.6808	5264	132141	Bailey				3.0079999	71.76200104	46.96854079	06/01/2014 01:12	31.15	1.507818324	31.8511651	-0.2738	-0.3092	0.413002518	221.5252429	296.5804228	0.418838423	-0.394652679	-0.140267202	-0.1209	0.1689	0.20771052	125.5795166	75.05517983	-3855	CM	3.7
638	139325.6831	333345.801	5264	132141	Bailey				3.01099992	71.7559967	0.746274599	06/01/2014 03:53	2.683333333	0.278114758	61.42983206	-0.2738	-0.3092	0.413002518	221.5252429	296.6130808	0.077254099	-0.071909481	-0.028235128	0.2019	0.281	0.345978383	54.30043343	75.08783784	-3855	CM	3.7
639	139103.5333	333457.1923	5264	132141	Bailey				3.01200008	71.7539978	0.248512592	06/01/2014 04:12	0.316666667	0.784776606	134.9927209	-0.2738	-0.3092	0.413002518	221.5252429	254.3388496	0.217993502	0.122144789	-0.180559733	0.3959	0.1286	0.416317901	17.99869193	32.81360665	-3855	CM	3.7
640	136318.4787	332690.5246	5264	132141	Bailey				3.00500011	71.72899628	2.888651717	06/01/2014 04:45	0.55	5.25209403	109.1568327	-0.2738	-0.3092	0.413002518	221.5252429	293.237303	1.458915008	1.444647609	0.203534483	1.7184	0.5127	1.793309465	16.61356389	71.71206002	-3864	CM	3.7
641	135540.7693	333024.9804	5264	132141	Bailey				3.0079999	71.72200012	0.846576902	06/01/2014 05:31	0.766666667	1.104230741	68.67743196	-0.2738	-0.3092	0.413002518	221.5252429	21.6369334	0.306730761	0.224018788	-0.209521699	0.4978	0.0997	0.50770002	11.32260806	160.1116905	-3865	CM	3.7
642	138792.8605	341097.2694	5264	132141	Bailey				3.08100009	71.75099945	7.620932452	06/01/2014 14:10	8.383333333	0.909057549	134.6966079	-0.2738	-0.3092	0.413002518	221.5252429	297.441865	0.252515986	-0.090809534	-0.235622477	0.183	0.0736	0.197228706	21.90426621	75.91662208	-3912	CM	3.7
643	135792.6071	342656.4707	5264	132141	Bailey				3.09500003	71.72399902	3.381217126	06/01/2014 17:15	3.083333333	1.09661096	109.2358005	-0.2738	-0.3092	0.413002518	221.5252429	314.4561403	0.304614156	-0.245715327	0.180038224	0.0281	0.4892	0.49004366	86.71454698	92.93089742	-3965	CM	3.7
644	114159.2099	363876.2634	5264	132141	Bailey				3.28600001	71.52899933	30.3031925	08/01/2014 02:18	33.05	0.916889334	166.7413024	-0.3838	-0.3137	0.495691567	230.7390576	339.8595557	0.254691482	-0.238214818	0.090119094	0.1456	0.4038	0.429260883	70.17471208	109.1204981	-4051	CM	3.7
645	82356.19827	451060.1228	5264	132141	Bailey				4.07200003	71.23999786	92.80332371	10/01/2014 01:11	46.88333333	1.979452337	172.1144365	-0.6648	-0.338	0.745790212	243.0501425	317.2743678	0.549847871	0.317278647	-0.449073426	0.9821	-0.1111	0.988339908	-6.452751355	74.22422532	-4164	CM	3.7
646	79589.22351	454064.1039	5264	132141	Bailey				4.09899998	71.21499634	9.14422755	10/01/2014 02:53	1.583333333	5.775301611	54.31459514	-0.6648	-0.338	0.745790212	243.0501425	340.6976448	1.604250448	-1.425605347	-0.735709789	-0.7608	-0.3977	0.85848579	-152.4017527	97.64750236	-4148	CM	3.7
647	78163.50292	458169.7627	5264	132141	Bailey				4.13600016	71.20200348	4.34616081	10/01/2014 04:56	2.05	2.120078444	76.15276364	-0.6648	-0.338	0.745790212	243.0501425	136.0135094	0.588910679	-0.261665254	-0.52758609	0.4031	-0.1896	0.445489068	-25.18664951	107.036633	-4131	CM	3.7
648	81483.9726	454719.8289	5264	132141	Bailey				4.10500002	71.23200226	5.260240915	10/01/2014 05:56	0.983333333	5.349397541	31.81397029	-0.6648	-0.338	0.745790212	243.0501425	286.4519869	1.485943761	1.389554363	-0.526467031	2.0544	-0.1885	2.062981258	-5.241658256	43.4018444	-4145	CM	3.7
649	57712.11987	461815.8342	5264	132141	Bailey				4.16800022	71.01799774	24.80835089	10/01/2014 13:47	7.85	3.160299476	47.24753207	-0.6565	-0.281	0.714110111	246.8277475	315.0897318	0.877860966	-0.877860282	-0.001095287	-0.2214	0.2799	0.356857146	128.3384127	68.26198425	-4049	CM	3.7
650	57490.86367	462038.5494	5264	132141	Bailey				4.17000008	71.01599884	0.313936854	10/01/2014 13:56	0.15	2.092912362	137.178436	-0.6565	-0.281	0.714110111	246.8277475	247.1856396	0.581364545	0.578101069	-0.061513317	1.2346	0.2195	1.253959411	10.08069015	0.357892093	-4061	CM	3.7
651	-51096.6645	417276.1905	5264	132141	Bailey				3.76099992	70.04299927	117.4517776	12/01/2014 04:19	38.38333333	3.059968152	145.1866821	-0.7528	0.0939	0.758633673	277.110028	298.1288847	0.849991153	0.26670114	-0.807065959	1.0195	-0.901	1.36055953	-41.46806716	21.01885674	-4103	CM	3.7
652	-66097.45191	425352.9601	5264	132141	Bailey				3.83299994	69.90799713	1.02775872	12/01/2014 05:04	0.566666667	1.813691859	68.7894642	-0.7528	0.0939	0.758633673	277.110028	262.6194476	0.503803294	-0.496697825	-0.084315062	0.2561	-0.1782	0.312007904	-34.8330859	14.49058041	-4535	CM	3.7
653	-79038.57843	423766.0051	5264	132141	Bailey				3.81800008	69.79199982	0.4006813	12/01/2014 06:13	0.266666667	1.502554874	58.2559613	-0.7528	0.0939	0.758633673	277.110028	242.3862424	0.417376354	-0.007929144	-0.41730103	0.7449	-0.5112	0.903415234	-34.46160841	34.72378557	-4032	CM	3.7
654	-94251.53906	415977.0779	5264	132141	Bailey				3.74699998	69.65599823	17.09097887	12/01/2014 13:07	6.9	2.47695346	164.0929383	-0.799	0.1595	0.814764537	281.2892456	209.2924375	0.688042628	0.685375206	0.060526722	1.4844	-0.099	1.487671154	-3.814648619	71.99680805	-3751	CM	3.7
655	-95265.55252	414206.9237	5264	132141	Bailey				3.73099995	69.64700317	2.040016974	12/01/2014 14:23	1.266666667	1.610539716	159.5090444	-0.799	0.1595	0.814764537	281.2892456	254.6602674	0.447372143	0.120770632	-0.430762451	0.9198	-0.5903	1.092880495	-32.690303	26.62897823	-3865	CM	3.7
656	-197585.5614	386972.4914	5264	132141	Bailey				3.48000002	68.73200226	2.924399689	14/01/2014 02:23	1.083333333	2.699445867	86.85845963	-0.6134	-0.062	0.616525393	264.2283752	236.6135129	0.749846074	-0.378719198	-0.64717919	0.2347	-0.5852	0.630483754	-68.14719478	27.61486236	-4129	CM	3.7
657	-201850.5943	384220.7168	5264	132141	Bailey				3.45499992	68.69400024	5.075703832	14/01/2014 03:39	1.266666667	4.007134605	136.6271595	-0.6134	-0.062	0.616525393	264.2283752	275.9178795	1.113092946	-0.110352513	1.10760924	0.503	1.1696	1.273201692	66.72751971	11.68950426	-3980	CM	3.7
658	-205089.1205	384575.9915	5264	132141	Bailey				3.45799994	68.66500092	0.812897401	14/01/2014 04:33	0.283333333	2.869049651	147.7488132	-0.6134	-0.062	0.616525393	264.2283752	350.0153813	0.796958236	0.743205078	0.287730155	1.3566	0.3497	1.400959857	14.45597951	85.78700603	-4001	CM	3.7
659	-205411.5069	386468.8598	5264	132141	Bailey				3.4749999	68.66200256	1.920125838	14/01/2014 05:20	0.783333333	2.451224473	102.7607459	-0.6134	-0.062	0.616525393	264.2283752	241.8157024	0.680895687	0.356789756	-0.579931036	0.9702	-0.5179	1.099782124	-28.09531016	22.41267284	-4008	CM	3.7
660	-210234.3452	383943.2037	5264	132141	Bailey				3.4519999	68.6190033	0.158256494	14/01/2014 06:08	0.25	0.633025974	94.98768092	-0.6134	-0.062	0.616525393	264.2283752	280.961514	0.175840548	0.159792763	0.073390539	0.7732	0.1354	0.784957099	9.932127272	16.73313876	-4046	CM	3.7
661	-239708.2735	389821.4607	5264	132141	Bailey				3.50300002	68.35500336	30.05438996	14/01/2014 13:21	7.216666667	4.164580595	102.8041076	-0.5724	-0.0615	0.575694372	263.8675322	289.9191898	1.156827943	-1.156055193	0.042276246	-0.5837	0.1038	0.592809323	169.9179439	26.0516576	-3808	CM	3.7
662	-244950.9477	391750.9697	5264	132141	Bailey				3.51999998	68.30799866	5.58646917	14/01/2014 15:00	1.65	3.385738891	59.01398177	-0.5724	-0.0615	0.575694372	263.8675322	292.2525607	0.940483025	0.624386416	-0.703313532	1.1968	-0.6418	1.358021478	-28.20380329	28.38502858	-3693	CM	3.7
663	-352482.0762	436415.233	5264	132141	Bailey				3.91300011	67.34400177	114.9237807	16/01/2014 01:18	34.03333333	3.376800609	126.6622568	-0.4039	0.2422	0.47095228	300.9491514	266.4168414	0.938000169	0.828662252	-0.439503345	1.2326	-0.6817	1.4085202	-28.94602608	34.53231003	-3699	CM	3.7
664	-356069.2811	436225.1127	5264	132141	Bailey				3.91100001	67.31199646	3.592239463	16/01/2014 03:04	1.766666667	2.033343092	149.073637	-0.4039	0.2422	0.47095228	300.9491514	304.5733809	0.564817526	0.261056955	-0.500867351	0.665	-0.7431	0.997154371	-48.17523883	3.624229471	-3694	CM	3.7
665	-357850.1964	437468.5576	5264	132141	Bailey				3.92199993	67.29599762	2.172053017	16/01/2014 03:43	0.65	3.341620026	78.48002385	-0.4039	0.2422	0.47095228	300.9491514	9.22925718	0.928227785	0.569207534	-0.733218661	0.9731	-0.9754	1.377817055	-45.06795792	68.28010574	-3680	CM	3.7
666	-357021.0235	442257.407	5264	132141	Bailey				3.96499991	67.3030014	4.860103495	16/01/2014 04:37	0.9	5.400114995	103.6045319	-0.4039	0.2422	0.47095228	300.9491514	258.6654897	1.500031943	0.834911696	1.246201544	1.2388	1.004	1.594576282	39.02322208	42.28366173	-3615	CM	3.7
667	-359826.9206	441725.9213	5264	132141	Bailey				3.96000004	67.27799988	2.925820795	16/01/2014 06:17	0.733333333	3.98975563	106.8476136	-0.4039	0.2422	0.47095228	300.9491514	316.6597334	1.108265453	0.000502025	-1.108265339	0.4044	-1.3505	1.409715443	-73.32946918	15.71058197	-3594	CM	3.7
668	-379344.0152	462668.5784	5264	132141	Bailey				4.14599991	67.10199738	28.62711778	16/01/2014 13:13	6.933333333	4.128911219	101.798422	0.3174	-0.3138	0.446333059	134.6732215	341.8077214	1.146919783	0.018005587	-1.146778439	-0.2994	-0.833	0.885149758	-109.769775	152.8655001	-3578	CM	3.7
669	-406730.995	548599.602	5264	132141	Bailey				4.91300011	66.84899902	90.18973039	18/01/2014 01:25	36.2	2.491429016	27.57216069	-0.1607	0.3381	0.374347566	334.5781111	48.03977393	0.692063616	-0.30181796	-0.62278244	-0.1411	-0.9609	0.971189653	-98.35489656	73.46166278	-4231	CM	3.7
670	-401296.4787	553334.4997	5264	132141	Bailey				4.95599985	66.89700317	3.331550831	18/01/2014 03:22	1.45	2.297621263	73.97458139	-0.1607	0.3381	0.374347566	334.5781111	348.2729897	0.638228129	0.125409159	-0.625785656	0.2861	-0.9639	1.005452141	-73.46758738	13.6948786	-4033	CM	3.7
671	-402350.108	558707.3472	5264	132141	Bailey				5.00400019	66.88700104	5.298773496	18/01/2014 04:49	0.9	5.887526106	146.5829103	-0.1607	0.3381	0.374347566	334.5781111	50.08240198	1.635423918	-0.986726023	1.304217447	-0.826	0.9661	1.271102636	130.530292	75.50429083	-4024	CM	3.7
672	-400314.2338	560356.9197	5264	132141	Bailey				5.01900005	66.90499878	2.206522403	18/01/2014 05:36	0.65	3.394649851	98.04193367	-0.1607	0.3381	0.374347566	334.5781111	49.08239876	0.942958292	-0.940171758	-0.072438983	-0.7795	-0.4105	0.880975867	-152.2247296	74.50428761	-4013	CM	3.7
673	-356664.3884	596974.2887	5264	132141	Bailey				5.35200024	67.29100037	56.97491305	20/01/2014 02:11	44.58333333	1.277941975	22.88307965	0.1066	0.057	0.120882422	61.86617454	23.92045165	0.354983882	-0.352987593	-0.037594092	-0.4596	-0.0946	0.46922148	-168.3695812	37.94572289	-4112	CM	3.7
674	-347237.4902	617377.9303	5264	132141	Bailey				5.53599977	67.3730011	3.45721677	20/01/2014 04:07	1.483333333	2.330707935	178.4963125	0.1066	0.057	0.120882422	61.86617454	135.1304643	0.647418871	0.265545132	-0.59045489	0.1589	-0.6475	0.666679376	-76.20709776	73.26428977	-4249	CM	3.7
675	-344369.5719	614441.2939	5264	132141	Bailey				5.51000023	67.39900208	0.46127901	20/01/2014 04:54	0.183333333	2.516067327	134.9655975	0.1066	0.057	0.120882422	61.86617454	84.78216735	0.698907591	0.338408035	-0.611516003	0.2318	-0.6685	0.70756527	-70.87600286	22.91599281	-4175	CM	3.7
676	-343138.9062	614537.0506	5264	132141	Bailey				5.51100016	67.41000366	1.234385452	20/01/2014 05:48	0.9	1.371539391	57.35718817	0.1066	0.057	0.120882422	61.86617454	71.47658497	0.380983164	0.360899947	-0.122063097	0.2543	-0.1791	0.311017774	-35.15095858	9.610410427	-4146	CM	3.7
677	-342129.6096	614858.681	5264	132141	Bailey				5.51399994	67.41899872	1.059304328	20/01/2014 06:19	0.516666667	2.050266441	155.1579147	0.1066	0.057	0.120882422	61.86617454	254.6810366	0.569518456	0.142323091	-0.551448465	0.0357	-0.6084	0.609496246	-86.63992016	167.185138	-4128	CM	3.7
678	-343363.0989	614539.9203	5264	132141	Bailey				5.51100016	67.40799713	1.274011121	20/01/2014 06:33	0.233333333	5.460047661	30.71471169	0.1066	0.057	0.120882422	61.86617454	129.6675498	1.516679906	-0.587326778	-1.398343732	-0.6939	-1.4553	1.612315029	-115.492412	67.80137524	-4155	CM	3.7
679	-290492.047	569880.0547	5264	132141	Bailey				5.11600018	67.88600159	0.2232633	22/01/2014 04:09	2.633333333	0.084783532	50.92866747	0.0782	-0.182	0.19808897	156.7482383	212.5147205	0.023550981	-0.023550338	-0.000174111	-0.1018	0.1818	0.208359749	119.2315132	55.7664822	-3648	CM	3.7
680	-292309.9214	567115.1481	5264	132141	Bailey				5.09100008	67.87000275	2.12197276	22/01/2014 04:59	0.75	2.829297014	59.16099116	0.0782	-0.182	0.19808897	156.7482383	138.1410785	0.785915837	-0.413202621	0.668526213	-0.4914	0.8505	0.982278664	120.0177349	18.60715975	-3565	CM	3.7
681	-291317.5696	565990.075	5264	132141	Bailey				5.08099985	67.8789978	1.500183851	22/01/2014 05:46	0.783333333	1.91512832	102.8857007	0.0782	-0.182	0.19808897	156.7482383	46.47213302	0.531980089	0.477990122	-0.233512865	0.3998	-0.0515	0.403095171	-7.342094553	110.2761053	-3632	CM	3.7
682	-128081.8273	716227.1747	5264	132141	Bailey				6.44799995	69.32900238	221.849259	28/01/2014 01:42	139.9333333	1.585392513	99.10034833	0.0316	0.1291	0.132911136	13.75394903	27.74247474	0.440386809	0.369730124	-0.239249194	0.3381	-0.3683	0.50001311	-47.44928663	13.98852571	-4984	CM	3.7
683	-126040.0474	719981.4203	5264	132141	Bailey				6.48199987	69.34700012	4.273549562	28/01/2014 02:59	1.283333333	3.33003862	179.1812307	0.0316	0.1291	0.132911136	13.75394903	49.99698502	0.925010728	-0.619000096	0.687374518	-0.6506	0.5583	0.857292787	139.3673816	36.24303599	-4945	CM	3.7
684	-125367.6237	720529.3575	5264	132141	Bailey				6.48699999	69.35299683	0.867403455	28/01/2014 03:44	0.75	1.15653794	54.19374964	0.0316	0.1291	0.132911136	13.75394903	16.68306214	0.321260539	-0.156969312	-0.280301568	-0.1886	-0.4094	0.450741644	-114.7306761	2.929113111	-4933	CM	3.7
685	-123178.0094	727503.2069	5264	132141	Bailey				6.55000019	69.37200165	2.783690566	28/01/2014 05:25	0.783333333	3.553647531	119.166575	0.0316	0.1291	0.132911136	13.75394903	19.53812374	0.987124314	0.219231368	0.962471828	0.1876	0.8334	0.854233067	77.31158694	5.784174713	-4650	CM	3.7
686	-122032.0257	730600.6072	5264	132141	Bailey				6.57800007	69.38200378	3.30260007	28/01/2014 06:18	0.883333333	3.738792532	177.0229581	0.0316	0.1291	0.132911136	13.75394903	33.64705546	1.038553481	1.018724666	-0.20197373	0.9871	-0.3311	1.041165175	-18.54104151	19.89310643	-4296	CM	3.7
687	-108257.6531	750659.8108	5264	132141	Bailey				6.76000023	69.5039978	24.33320754	28/01/2014 13:22	7.066666667	3.443378426	118.767117	0.0511	0.1589	0.166914409	17.82705885	25.55354967	0.956494007	-0.041881937	0.955576627	-0.093	0.7967	0.80208434	96.65700282	7.726490813	-4559	CM	3.7
688	-106780.5909	753641.6325	5264	132141	Bailey				6.78700018	69.51699829	3.327607765	28/01/2014 14:14	0.866666667	3.839547421	156.1715499	0.0511	0.1589	0.166914409	17.82705885	24.38740154	1.06654095	-0.997853599	0.376560477	-1.049	0.2177	1.071298155	168.2773426	6.560342686	-4453	CM	3.7
689	-104391.3569	758723.0259	5264	132141	Bailey				6.83300018	69.53800201	0.800982489	28/01/2014 15:45	0	#DIV/0!	165.503071	0.0511	0.1589	0.166914409	17.82705885	213.5378395	#DIV/0!	#DIV/0!	#DIV/0!	#DIV/0!	#DIV/0!	#DIV/0!	#DIV/0!	164.2892194	-4223	CM	3.7
690	-104843.4742	758061.8429	5264	132141	Bailey				6.82700014	69.53399658	4.826041948	28/01/2014 15:45	1.516666667	3.18200568	129.5595292	0.0511	0.1589	0.166914409	17.82705885	57.94132671	0.883890467	0.707512235	0.529800713	0.6564	0.3709	0.753952492	29.46828762	40.11426786	-4248	CM	3.7
691	-19569.65912	809737.4984	5264	132141	Bailey				7.30100012	70.29799652	98.9807902	30/01/2014 01:24	33.65	2.941479649	141.4772081	0.1375	0.2395	0.276163901	29.86068218	107.2316666	0.81707768	-0.038464428	0.81617181	-0.176	0.5767	0.602921103	106.9689345	77.37098441	-4091	CM	3.7
692	-16699.53356	808820.2348	5264	132141	Bailey				7.29300022	70.3239975	3.013136789	30/01/2014 02:19	0.916666667	3.287058315	110.9266948	0.1375	0.2395	0.276163901	29.86068218	48.27142743	0.913071754	-0.576209687	-0.708295436	-0.7137	-0.9478	1.186464372	-126.9805081	18.41074526	-4089	CM	3.7
693	-13793.86419	811341.1769	5264	132141	Bailey				7.31599998	70.34999847	3.846825152	30/01/2014 03:52	1.55	2.481822679	124.0214836	0.1375	0.2395	0.276163901	29.86068218	19.30549927	0.689395189	-0.005974241	0.689369302	-0.1435	0.4499	0.472194077	107.6887448	10.55518291	-4133	CM	3.7
694	-13109.48022	813219.6629	5264	132141	Bailey				7.33300018	70.35600281	1.999272676	30/01/2014 04:12	0.333333333	5.997818028	179.6348323	0.1375	0.2395	0.276163901	29.86068218	146.540573	1.666060563	1.666005979	0.013486233	1.5285	-0.226	1.545125481	-8.411138712	116.6798908	-4117	CM	3.7
695	-12237.93666	811879.6649	5264	132141	Bailey				7.3210001	70.36399841	1.598493929	30/01/2014 04:38	0.433333333	3.688832144	166.113836	0.1375	0.2395	0.276163901	29.86068218	58.53586333	1.024675596	1.023485042	0.049380619	0.886	-0.1901	0.90615389	-12.11116841	28.67518115	-4112	CM	3.7
696	4471.037768	821800.8357	5264	132141	Bailey				7.41200018	70.51399994	2.174611371	30/01/2014 14:52	1.55	1.402975078	160.2657989	0.1611	0.2136	0.267540969	37.02409089	9.379643959	0.389715299	0.190162852	-0.340170699	0.0291	-0.5538	0.554532809	-86.9957738	27.64444693	-3962	CM	3.7
697	4705.749773	823129.0994	5264	132141	Bailey				7.42399979	70.51599884	1.348841786	30/01/2014 15:22	0.5	2.697683571	120.485585	0.1611	0.2136	0.267540969	37.02409089	69.21665836	0.749356548	-0.266074345	0.700528142	-0.4272	0.4869	0.647747587	131.2599639	32.19256746	-3965	CM	3.7
698	79516.5931	850459.6811	5264	132141	Bailey				7.67700005	71.19000244	79.64686418	01/02/2014 01:15	33.88333333	2.350620684	137.8555381	0.1818	0.1057	0.210294389	59.8259322	65.62212226	0.65295019	0.475586123	-0.447394446	0.2938	-0.5531	0.626277696	-62.0241857	5.796190053	-4077	CM	3.7
699	84952.97618	852848.9913	5264	132141	Bailey				7.69899988	71.23899841	5.938271159	01/02/2014 03:57	2.7	2.199359689	29.87621773	0.1818	0.1057	0.210294389	59.8259322	338.3827864	0.610933247	0.161566596	0.589182202	-0.0202	0.4835	0.483905394	92.39639134	81.44314577	-3867	CM	3.7
700	82792.33451	858407.73	5264	132141	Bailey				7.74900007	71.21900177	5.199514686	01/02/2014 04:59	1.016666667	5.11427674	26.8333449	0.1818	0.1057	0.210294389	59.8259322	98.36979129	1.420632428	-0.700711777	-1.235799134	-0.8825	-1.3415	1.605754329	-123.3391143	38.54385908	-3981	CM	3.7
701	88088.93452	857585.3279	5264	132141	Bailey				7.7420001	71.26699829	0.247549607	01/02/2014 05:39	0.166666667	1.48529764	79.87400321	0.1818	0.1057	0.210294389	59.8259322	50.81029303	0.412582678	0.033054164	0.411256475	-0.1487	0.3056	0.339838319	115.9569621	9.015639174	-3783	CM	3.7
702	167644.6227	920831.0138	5264	132141	Bailey				8.31900024	71.98300171	101.6322996	03/02/2014 01:26	43.78333333	2.321255415	168.7668503	-0.1525	0.2978	0.334575985	332.8835294	69.72874101	0.644793171	0.095778551	0.637639947	0.2483	0.3398	0.420872224	53.84907177	96.84521162	-3009	CM	3.7
703	173393.9662	922890.9041	5264	132141	Bailey				8.3380003	72.03500366	6.107216924	03/02/2014 03:28	2.033333333	3.003549307	153.5216761	-0.1525	0.2978	0.334575985	332.8835294	44.68821639	0.834319252	0.19938123	0.810145505	0.3519	0.5123	0.621545104	55.51854283	71.804687	-2961	CM	3.7
704	175837.1059	925307.9599	5264	132141	Bailey				8.35999966	72.05699921	3.436726678	03/02/2014 05:00	1.533333333	2.241343486	107.5726751	-0.1525	0.2978	0.334575985	332.8835294	347.6081039	0.622595413	-0.280355715	-0.55590082	-0.1279	-0.8537	0.863221972	-98.51767645	14.72457447	-2990	CM	3.7
705	175624.2024	926305.9432	5264	132141	Bailey				8.36900043	72.05500031	1.884632173	03/02/2014 05:55	0.7	2.692331675	50.48043625	-0.1525	0.2978	0.334575985	332.8835294	335.2249036	0.74786991	-0.209503137	-0.717926067	-0.057	-1.0157	1.017324334	-93.21210307	2.341374173	-3071	CM	3.7
706	169552.8251	939636.6169	5264	132141	Bailey				8.48900032	71.99900055	14.64815628	03/02/2014 14:25	8.5	1.723312504	59.92346066	-0.284	0.3444	0.446393728	320.4902397	336.4804616	0.478697918	0.395310351	-0.269965595	0.6793	-0.6144	0.915919013	-42.12606606	15.99022185	-3230	CM	3.7
707	168361.8686	942413.5139	5264	132141	Bailey				8.51399994	71.98799896	3.021512012	03/02/2014 16:05	1.666666667	1.812907207	80.81211643	-0.284	0.3444	0.446393728	320.4902397	315.3354299	0.503585335	-0.488308333	-0.123098179	-0.2043	-0.4675	0.510192554	-113.6065245	5.154809854	-3225	CM	3.7
708	167487.6451	943306.0474	5264	132141	Bailey				8.52200031	71.98000336	1.249352968	03/02/2014 16:20	0.25	4.99741187	44.5456209	-0.284	0.3444	0.446393728	320.4902397	353.4728659	1.388169964	-1.074788135	-0.878547844	-0.7908	-1.2229	1.456347247	-122.8877018	32.98262616	-3246	CM	3.7
709	159512.298	1017882.923	5264	132141	Bailey				9.19499969	71.90200043	75.00211017	05/02/2014 01:01	32.68333333	2.294812142	119.5995934	-0.3189	0.341	0.466881366	316.9181143	233.9653726	0.637447817	0.544141887	0.33203814	0.863	-0.009	0.863088416	-0.594940164	82.95274173	-2888	CM	3.7
710	134704.1137	1000275.398	5264	132141	Bailey				9.0340004	71.6780014	2.573007002	05/02/2014 05:16	0.65	3.958472311	53.25644331	-0.2934	0.3942	0.491403297	323.3399761	356.677038	1.099575642	0.806157331	0.747781352	1.0996	0.3536	1.155009132	17.82607728	33.33706189	-3596	CM	3.7
711	134611.2718	1002158.823	5264	132141	Bailey				9.05099964	71.67700195	0.454624071	05/02/2014 06:23	0.5	0.909248142	125.2860792	-0.2934	0.3942	0.491403297	323.3399761	343.2976529	0.252568928	0.252032852	-0.016447042	0.5454	-0.4106	0.682735666	-36.9754637	19.95767679	-3624	CM	3.7
712	112157.0829	1079134.776	5264	132141	Bailey				9.74400043	71.46600342	80.18408805	07/02/2014 01:27	43.06666667	1.86185963	90.98087988	-0.1685	0.4762	0.505132349	340.5140349	297.3383875	0.517183231	-0.234841469	-0.460790601	-0.0663	-0.937	0.939336243	-94.04993773	43.17564741	-3303	CM	3.7
713	106364.983	1082186.782	5264	132141	Bailey				9.77099991	71.41300201	4.260679683	07/02/2014 03:37	2.116666667	2.012919535	112.8073263	-0.1685	0.4762	0.505132349	340.5140349	348.8563748	0.559144315	0.393698655	-0.397043744	0.5622	-0.8732	1.038567265	-57.22636437	8.342339906	-3225	CM	3.7
714	106261.0633	1082741.803	5264	132141	Bailey				9.77600002	71.41200256	0.564665661	07/02/2014 04:20	0.716666667	0.787905573	60.6508319	-0.1685	0.4762	0.505132349	340.5140349	0	0.218862659	-0.098066583	0.195662487	0.0704	-0.2805	0.289244122	-75.9062892	19.48596506	-3228	CM	3.7
715	106263.4221	1082963.324	5264	132141	Bailey				9.77799988	71.41200256	0.221533105	07/02/2014 04:36	0.266666667	0.830749143	96.58556024	-0.1685	0.4762	0.505132349	340.5140349	338.4901086	0.230763651	0.03683784	0.227804381	0.2053	-0.2484	0.3222794	-50.4209431	2.023926323	-3228	CM	3.7
716	104553.0532	1087412.879	5264	132141	Bailey				9.81799984	71.39600372	1.947976095	07/02/2014 06:02	0.883333333	2.205255956	164.2927169	-0.1685	0.4762	0.505132349	340.5140349	20.0267294	0.612571099	0.400484373	0.463525207	0.569	-0.0127	0.569125529	-1.276119477	39.51269447	-3263	CM	3.7
717	137635.1374	1174565.37	5264	132141	Bailey				10.6079998	71.68900299	90.71687855	09/02/2014 02:07	43.88333333	2.067228528	84.36236767	0.1843	0.3234	0.372228492	29.67805853	2.743147546	0.574230147	0.436318373	-0.373318281	0.252	-0.6967	0.740897849	-70.11382488	26.93491098	-1764	CM	3.7
718	137902.5505	1179103.462	5264	132141	Bailey				10.64900017	71.69100189	4.545963779	09/02/2014 03:59	1.866666667	2.435337739	125.093451	0.1843	0.3234	0.372228492	29.67805853	0	0.676482705	-0.303114052	0.604773282	-0.4874	0.2814	0.562799593	150.0031169	29.67805853	-1773	CM	3.7
719	137921.4955	1180875.297	5264	132141	Bailey				10.66499996	71.69100189	1.771936711	09/02/2014 04:40	0.683333333	2.593078114	155.6917884	0.1843	0.3234	0.372228492	29.67805853	9.000884405	0.720299476	0.559045025	-0.454202592	0.3747	-0.7776	0.863191535	-64.26948645	20.67717412	-1782	CM	3.7
720	138505.6078	1184302.423	5264	132141	Bailey				10.6960001	71.69599915	3.476547345	09/02/2014 05:30	0.833333333	4.171856814	168.4878501	0.1843	0.3234	0.372228492	29.67805853	277.6302028	1.158849115	-1.125404977	-0.276396291	-1.3097	-0.5998	1.44051474	-155.3939773	112.0478557	-1813	CM	3.7
721	134349.3684	1184901.014	5264	132141	Bailey				10.70100021	71.65799713	4.199123362	09/02/2014 05:30	0	#DIV/0!	23.82126128	0.1843	0.3234	0.372228492	29.67805853	49.00643622	#DIV/0!	#DIV/0!	#DIV/0!	#DIV/0!	#DIV/0!	#DIV/0!	#DIV/0!	19.3283777	-1924	CM	3.7
722	143412.5672	1192556.347	5264	132141	Bailey				10.77099991	71.73999786	10.06802579	09/02/2014 13:04	6.766666667	1.487885585	53.15386062	0.1843	0.3234	0.372228492	29.67805853	74.15691446	0.413301551	-0.409534253	-0.055676458	-0.5938	-0.3791	0.704512655	-147.4477125	44.47885594	-1632	CM	3.7
723	150111.6507	1194368.351	5264	132141	Bailey				10.78800011	71.8010025	3.705875767	09/02/2014 14:42	1.3	2.850673667	117.011266	0.1843	0.3234	0.372228492	29.67805853	55.82301838	0.791853796	-0.735208619	0.294110051	-0.9195	-0.0293	0.919975	-178.175522	26.14495986	-1551	CM	3.7
724	151103.366	1195022.392	5264	132141	Bailey				10.79399967	71.80999756	1.187968234	09/02/2014 15:44	1.033333333	1.149646678	81.61293969	0.1843	0.3234	0.372228492	29.67805853	271.8260066	0.319346299	-0.240124348	-0.210528755	-0.4244	-0.5339	0.682067403	-128.4814766	117.8520519	-1547	CM	3.7
725	147601.4475	1195169.919	5264	132141	Bailey				10.79500008	71.77799988	3.505024546	09/02/2014 16:29	0.75	4.673366062	144.426521	0.1843	0.3234	0.372228492	29.67805853	56.49995336	1.298157239	-0.63749303	1.130846964	-0.8218	0.8074	1.152091308	135.5044977	26.82189483	-1578	CM	3.7
726	179328.4687	1215554.319	5264	132141	Bailey				10.98200035	72.06600189	35.81186772	11/02/2014 01:05	32.45	1.103601471	85.76667625	0.2362	0.2644	0.354538855	41.77579878	79.5640358	0.306555964	-0.162737012	-0.259794581	-0.3989	-0.5242	0.658734163	-127.2728608	37.78823702	-1664	CM	3.7
727	195105.3243	1218282.336	5264	132141	Bailey				11.00800037	72.20999908	0.493788362	11/02/2014 03:31	2	0.246894181	20.2840176	0.2212	0.1607	0.273411649	54.00190003	183.3029982	0.068581717	0.040183402	0.055576489	-0.181	-0.1051	0.209327403	-149.8545671	129.3010982	-1378	CM	3.7
728	194978.5183	1216401.551	5264	132141	Bailey				10.99100018	72.20899963	1.885055042	11/02/2014 03:55	0.4	4.712637604	74.92089053	0.2212	0.1607	0.273411649	54.00190003	224.4539406	1.309066001	-1.05424638	-0.776027296	-1.2754	-0.9367	1.582473222	-143.7052878	170.4520406	-1303	CM	3.7
729	194426.8242	1215853.155	5264	132141	Bailey				10.98600006	72.20400238	0.777884554	11/02/2014 04:53	0.966666667	0.804708159	177.8587391	0.2212	0.1607	0.273411649	54.00190003	65.31830648	0.223530044	0.201175004	-0.097438691	-0.02	-0.2581	0.258914241	-94.43581131	11.31640645	-1350	CM	3.7
730	200027.3342	1218347.541	5264	132141	Bailey				11.00899982	72.25499725	2.845704613	11/02/2014 13:35	8.066666667	0.352773299	139.4853672	0.2212	0.1607	0.273411649	54.00190003	345.5248484	0.097992583	-0.054619698	0.08135868	-0.2758	-0.0793	0.287004444	-163.9517767	68.47705164	-1051	CM	3.7
731	199500.1534	1220455.658	5264	132141	Bailey				11.02799988	72.25	2.173033432	11/02/2014 15:53	2.3	0.944797144	67.57688255	0.2212	0.1607	0.273411649	54.00190003	315.5481901	0.262443651	-0.235197536	-0.116442214	-0.4564	-0.2771	0.533953666	-148.7322591	98.45370995	-1273	CM	3.7
732	199067.0639	1220902.405	5264	132141	Bailey				11.03199959	72.2460022	0.622213721	11/02/2014 16:21	0.466666667	1.333315116	47.49584456	0.2212	0.1607	0.273411649	54.00190003	71.6387616	0.37036531	0.327078281	-0.173753448	0.1059	-0.3345	0.350812371	-72.43372016	17.63686157	-1326	CM	3.7
733	279816.7919	1246702.003	5264	132141	Bailey				11.27099991	72.98300171	84.77109077	13/02/2014 01:43	33.36666667	2.540592131	107.5044328	0.3541	-0.1125	0.371541465	107.6254096	110.4275381	0.705720036	-0.005071146	-0.705701816	-0.3592	-0.5932	0.693463991	-121.194018	2.802128459	-1879	CM	3.7
734	285481.5362	1244561.388	5264	132141	Bailey				11.25199986	73.03500366	6.055704987	13/02/2014 03:02	1.316666667	4.59926961	121.0551608	0.3541	-0.1125	0.371541465	107.6254096	295.2053224	1.277574892	-0.653766093	1.097628124	-1.0079	1.2101	1.574866388	129.7895281	172.4200872	-1798	CM	3.7
735	281235.7587	1246581.688	5264	132141	Bailey				11.27000046	72.9960022	4.701939897	13/02/2014 04:05	1.05	4.478037998	77.23618881	0.3541	-0.1125	0.371541465	107.6254096	103.6628853	1.243899444	0.568088283	-1.106599083	0.214	-0.9941	1.016869692	-77.85196372	3.962524354	-1844	CM	3.7
736	315911.9674	1237956.187	5264	132141	Bailey				11.19400024	73.31400299	22.95600185	13/02/2014 13:27	7.616666667	3.013917092	74.03667759	0.3481	-0.1924	0.397732787	118.9300756	89.99990299	0.837199192	0.837199188	8.12E-05	0.4891	0.1925	0.525611107	21.48173625	28.93017264	-1983	CM	3.7
737	316021.1231	1237955.564	5264	132141	Bailey				11.19400024	73.31500244	0.109157482	13/02/2014 16:00	2.55	0.042806856	114.3753247	0.3481	-0.1924	0.397732787	118.9300756	154.7143444	0.011890793	-0.003646578	-0.011317837	-0.3517	0.1811	0.395621542	152.7602009	35.78426873	-1983	CM	3.7
738	320230.0204	1228971.747	5264	132141	Bailey				11.11299992	73.35399628	5.72962747	13/02/2014 17:36	0	#DIV/0!	110.7881014	0.3481	-0.1924	0.397732787	118.9300756	18.80333791	#DIV/0!	#DIV/0!	#DIV/0!	#DIV/0!	#DIV/0!	#DIV/0!	#DIV/0!	100.1267377	-1963	CM	3.7
739	322117.5828	1234381.529	5264	132141	Bailey				11.1619997	73.3710022	7.066862543	13/02/2014 17:36	1.6	4.416789089	43.0660849	0.3481	-0.1924	0.397732787	118.9300756	153.3799334	1.226885858	1.047179382	-0.639268528	0.6991	-0.4469	0.829700828	-32.58770221	34.44985779	-1854	CM	3.7
740	343972.0523	1190469.125	5264	132141	Bailey				10.76599979	73.57299805	1.034615996	15/02/2014 02:16	0.75	1.379487995	172.9902828	-0.0283	-0.2363	0.237988613	186.8293874	225.7074343	0.38319111	-0.312104549	0.222319988	-0.2838	0.4586	0.539330433	121.7501706	38.87804688	-1833	CM	3.7
741	341335.9619	1187937.62	5264	132141	Bailey				10.74300003	73.5490036	0.395556638	15/02/2014 05:46	0.716666667	0.551939495	64.10528431	-0.0283	-0.2363	0.237988613	186.8293874	166.5694817	0.153316526	0.059639068	-0.14124142	0.0879	0.0951	0.129496769	47.22796501	20.25990576	-1824	CM	3.7
742	349494.9232	1153282.443	5264	132141	Bailey				10.43000031	73.625	35.60266775	17/02/2014 01:17	43.51666667	0.818138669	79.43684888	-0.135	-0.1922	0.234874094	215.0839492	184.6828644	0.227260741	0.206087841	-0.095787506	0.3411	0.0964	0.35445209	15.78356942	30.40108481	-2161	CM	3.7
743	349379.7375	1151955.752	5264	132141	Bailey				10.41800022	73.62400055	1.331681985	17/02/2014 04:00	2.716666667	0.490189688	153.8991192	-0.135	-0.1922	0.234874094	215.0839492	319.8490579	0.136163802	-0.006558491	0.136005762	0.1284	0.3282	0.352443248	68.62738433	104.7651087	-2161	CM	3.7
744	348725.7476	1152732.787	5264	132141	Bailey				10.42500019	73.61799622	1.015620837	17/02/2014 04:19	0.316666667	3.207223696	40.40541388	-0.135	-0.1922	0.234874094	215.0839492	267.0897975	0.890895471	0.355272379	-0.816992214	0.4903	-0.6248	0.794186575	-51.87884054	52.00584833	-2142	CM	3.7
745	346536.0145	1152631.771	5264	132141	Bailey				10.42399979	73.59799957	2.192061901	17/02/2014 05:06	0.783333333	2.798376894	97.36382096	-0.135	-0.1922	0.234874094	215.0839492	212.1354986	0.777326915	-0.719953003	-0.293095217	-0.585	-0.1009	0.593590651	-170.2136691	2.948450521	-2088	CM	3.7
746	318942.1907	1109405.269	5264	132141	Bailey				10.03199959	73.34799957	38.31166684	19/02/2014 05:08	39.26666667	0.975679122	64.67949861	-0.1912	-0.1531	0.244942953	231.3146198	169.6632186	0.271021978	-0.117248876	0.244347322	0.074	0.3974	0.404268652	79.45978013	61.65140124	-1999	CM	3.7
747	320542.1124	1100438.014	5264	132141	Bailey				9.95100021	73.36299896	8.054549116	19/02/2014 14:28	8.35	0.964616661	50.41455623	-0.1912	-0.1531	0.244942953	231.3146198	200.2615189	0.267949073	-0.255519889	0.080661588	-0.0643	0.2338	0.242449021	105.3843295	31.05310091	-2121	CM	3.7
748	320208.954	1099554.75	5264	132141	Bailey				9.94299984	73.36000061	0.94400752	19/02/2014 15:38	1.166666667	0.809149303	93.44614254	-0.1912	-0.1531	0.244942953	231.3146198	232.7173826	0.224763695	-0.050164425	0.219094156	0.141	0.3722	0.398019501	69.246793	1.402762806	-2124	CM	3.7
749	318887.9962	1098565.84	5264	132141	Bailey				9.93400002	73.34799957	1.650112858	19/02/2014 17:07	1.483333333	1.112435635	56.69949541	-0.1912	-0.1531	0.244942953	231.3146198	18.8312726	0.309009899	-0.143486597	0.273676294	0.0477	0.4268	0.42943518	83.62084685	147.5166528	-2135	CM	3.7
750	319889.4841	1101436.705	5264	132141	Bailey				9.96000004	73.35700226	4.258529161	21/02/2014 04:38	34.61666667	0.123019619	180	-0.1912	-0.1531	0.244942953	231.3146198	#DIV/0!	0.034172116	0.034172116	0	0.2254	0.1531	0.27245587	34.189089		-2087	CM	3.7
751	319889.4841	1101436.705	5264	132141	Bailey				9.96000004	73.35700226	0	21/02/2014 04:41	0.05	0	180	-0.1912	-0.1531	0.244942953	231.3146198	312.7049819	0	0	0	0.1912	0.1531	0.244942953	38.6853802	81.39036208	-2087	CM	3.7
752	318688.6666	1102548.804	5264	132141	Bailey				9.97000027	73.34600067	1.636681988	21/02/2014 05:21	0.666666667	2.455022982	103.6686817	-0.1912	-0.1531	0.244942953	231.3146198	232.9574665	0.681950828	0.010229395	0.681874103	0.2014	0.835	0.858926978	76.43709258	1.642846697	-2037	CM	3.7
753	310102.0886	1096177.074	5264	132141	Bailey				9.9119997	73.26799774	10.69244	21/02/2014 13:27	8.1	1.320054321	134.5526828	-0.1912	-0.1531	0.244942953	231.3146198	271.9415175	0.366681756	-0.24601876	-0.271901232	-0.0548	-0.1188	0.130838943	-114.7701395	40.62689766	-2077	CM	3.7
754	306812.614	1096305.005	5264	132141	Bailey				9.91300011	73.23799896	1.597900565	21/02/2014 15:01	1.516666667	1.053560812	53.36501327	-0.1912	-0.1531	0.244942953	231.3146198	252.346148	0.292655781	0.153995631	0.248862918	0.3452	0.402	0.529843572	49.3448463	21.03152816	-2019	CM	3.7
755	278461.1594	1087504.953	5264	132141	Bailey				9.83199978	72.98000336	29.68578596	23/02/2014 01:26	34.41666667	0.862540996	169.1946252	-0.1627	-0.09	0.185933563	241.0501522	16.79148144	0.239594721	-0.13900009	-0.195152775	0.0237	-0.1052	0.107790499	-77.29859525	135.7413292	-1924	CM	3.7
756	295226.1855	1141502.6	5264	132141	Bailey				10.3210001	73.12999725	56.54035711	25/02/2014 05:35	52.15	1.084187097	164.1381849	-0.1238	-0.054	0.135064577	246.4337768	304.9491949	0.301163083	0.227502692	-0.197336584	0.3513	-0.1433	0.379419237	-22.19617064	58.51541811	-1901	CM	3.7
757	293480.8285	1142729.704	5264	132141	Bailey				10.33199978	73.11399841	2.133554661	25/02/2014 13:29	7.9	0.27007021	61.62212231	-0.1238	-0.054	0.135064577	246.4337768	69.46282143	0.075019503	-0.00874433	0.074508137	0.1151	0.1285	0.172488111	48.16133688	176.9709554	-1921	CM	3.7
758	301823.5917	1145778.814	5264	132141	Bailey				10.35999966	73.19000244	2.523625405	25/02/2014 16:43	2.166666667	1.164750187	95.81187456	-0.1561	-0.0597	0.167126599	249.0707891	55.85592544	0.323541719	-0.296280845	0.129988094	-0.1402	0.1897	0.235864882	126.4646635	166.7851363	-1901	CM	3.7
759	302812.5204	1146436.991	5264	132141	Bailey				10.36600018	73.1989975	2.835788289	25/02/2014 17:41	0.933333333	3.038344596	88.01006114	-0.1561	-0.0597	0.167126599	249.0707891	328.6618785	0.84398461	-0.4510074	-0.713373918	-0.2949	-0.6537	0.717119213	-114.2826917	79.59108938	-1895	CM	3.7
760	301401.9327	1148768.048	5264	132141	Bailey				10.38700008	73.18599701	2.724625755	27/02/2014 01:04	31.38333333	0.086817602	101.931737	-0.1561	-0.0597	0.167126599	249.0707891	73.8024548	0.024116001	-0.021283083	-0.011340717	0.1348	0.0484	0.143227865	19.73308134	175.2683343	-1828	CM	3.7
761	302937.638	1149201.765	5264	132141	Bailey				10.39099979	73.19999695	1.595776046	27/02/2014 01:38	0.566666667	2.816075375	177.6655231	-0.1561	-0.0597	0.167126599	249.0707891	18.17479761	0.78224316	-0.710565641	0.327109814	-0.5545	0.3868	0.676057675	145.0993588	129.1040085	-1828	CM	3.7
762	303383.7951	1150526.7	5264	132141	Bailey				10.40299988	73.20400238	1.398037087	27/02/2014 03:35	1.95	0.716942096	35.667777	-0.1561	-0.0597	0.167126599	249.0707891	87.22467274	0.199150582	-0.185941189	0.071322006	-0.0298	0.131	0.134377314	102.8306516	161.8461164	-1811	CM	3.7
763	305683.6502	1150624.418	5264	132141	Bailey				10.40400028	73.22499847	2.301930134	27/02/2014 04:58	1.383333333	1.66404588	110.8968153	-0.1561	-0.0597	0.167126599	249.0707891	55.85711737	0.462234967	-0.423066468	0.186214736	-0.267	0.2459	0.362967151	137.3504443	166.7863282	-1834	CM	3.7
764	306013.227	1150843.799	5264	132141	Bailey				10.40600014	73.22799683	0.395915061	27/02/2014 05:19	0.35	1.131185887	148.7477141	-0.1561	-0.0597	0.167126599	249.0707891	219.3218663	0.314218302	-0.273218975	0.155191922	-0.1171	0.2149	0.244735352	118.5909756	29.74892285	-1834	CM	3.7
765	305462.2779	1150183.106	5264	132141	Bailey				10.39999962	73.22299957	0.860267621	27/02/2014 13:37	8.3	0.103646701	126.8676602	-0.1561	-0.0597	0.167126599	249.0707891	313.6007447	0.02879075	-0.002388523	0.028691501	0.1537	0.0884	0.177314059	29.90097543	64.52995558	-1837	CM	3.7
766	285104.4297	1169663.743	5264	132141	Bailey				10.57499981	73.03600311	6.08077984	01/03/2014 04:22	1.183333333	5.138687189	122.4914967	0.0307	0.0664	0.073153606	24.81343257	94.24202122	1.427413108	-0.646923796	1.272398437	-0.6776	1.206	1.383331573	119.3306672	69.42858866	-1865	CM	3.7
767	303046.3661	1168228.067	5264	132141	Bailey				10.56299973	73.19999695	2.223813368	01/03/2014 05:56	0.75	2.96508449	149.007597	0.0307	0.0664	0.073153606	24.81343257	312.6062942	0.823634581	0.650966393	0.504595558	0.6203	0.4382	0.759437783	35.23981013	72.20713834	-1602	CM	3.7
768	297386.2757	1173460.542	5264	132141	Bailey				10.60999966	73.14800262	7.708139574	01/03/2014 13:34	7.633333333	1.009799944	144.3676	0.0307	0.0664	0.073153606	24.81343257	1.004803363	0.280499984	0.144261806	0.240559291	0.1136	0.1742	0.207912824	56.89335299	23.80862921	-1963	CM	3.7
769	297532.6134	1179654.803	5264	132141	Bailey				10.66600037	73.14900208	1.548731305	01/03/2014 15:26	1.2	1.290609421	29.51483653	0.0307	0.0664	0.073153606	24.81343257	291.186185	0.358502617	-0.119675702	-0.337937646	-0.1504	-0.4043	0.43139516	-110.4004829	93.62724757	-1900	CM	3.7
770	295239.7587	1180553.552	5264	132141	Bailey				10.67399979	73.12799835	2.462708112	01/03/2014 16:04	0.633333333	3.888486493	78.75650996	0.0307	0.0664	0.073153606	24.81343257	70.76457283	1.080135137	1.000713745	0.406526646	0.97	0.3401	1.027916729	19.32276119	45.95114026	-1908	CM	3.7
771	299077.6046	1181858.049	5264	132141	Bailey				10.68599987	73.16300201	4.053489291	01/03/2014 17:02	0.966666667	4.193264784	162.8115182	0.0307	0.0664	0.073153606	24.81343257	38.7924628	1.164795773	0.685048376	0.942049848	0.6543	0.8756	1.093130575	53.2302772	13.97903023	-1802	CM	3.7
772	301061.0852	1184280.082	5264	132141	Bailey				10.70800018	73.18099976	3.130565326	01/03/2014 17:41	0.65	4.816254348	79.27805618	0.0307	0.0664	0.073153606	24.81343257	30.61783153	1.33784843	-1.274854372	0.405690464	-1.3056	0.3393	1.348921879	165.4321011	5.804398958	-1703	CM	3.7
773	319165.9159	1214265.521	5264	132141	Bailey				10.97999954	73.34500122	35.02729522	03/03/2014 01:38	31.95	1.096315969	65.76899834	0.1776	0.0006	0.177601014	89.80643391	66.57593033	0.304532214	-0.041854549	-0.301642281	-0.2195	-0.3022	0.373511306	-125.9829581	23.23050358	-1868	CM	3.7
774	340303.0299	1223225.841	5264	132141	Bailey				11.06200027	73.53800201	1.315830717	03/03/2014 05:16	0.883333333	1.48961968	173.2288999	0.1569	-0.0901	0.180929876	119.866645	42.82252638	0.413783244	-0.413189354	-0.022161475	-0.5701	0.0679	0.574123258	173.2040148	77.04411857	-1853	CM	3.7
775	342169.8011	1225207.628	5264	132141	Bailey				11.07999992	73.55500031	2.722557248	03/03/2014 06:03	0.783333333	3.475604997	149.1768068	0.1569	-0.0901	0.180929876	119.866645	47.8982401	0.965445833	-0.294279379	-0.919502748	-0.4512	-0.8294	0.944177817	-118.545353	71.96840485	-1901	CM	3.7
776	359497.1909	1240612.227	5264	132141	Bailey				11.22000027	73.71299744	23.18491077	03/03/2014 13:02	6.983333333	3.320034955	73.11775283	0.1569	-0.0901	0.180929876	119.866645	223.6299967	0.922231932	-0.103357263	-0.916421853	-0.2603	-0.8263	0.866338068	-107.482275	103.7633517	-2216	CM	3.7
777	344683.2768	1225306.191	5264	132141	Bailey				11.08100033	73.57800293	0.395246607	03/03/2014 16:19	0.666666667	0.59286991	146.3122008	0.1569	-0.0901	0.180929876	119.866645	85.28426046	0.164686086	0.000551789	-0.164685162	-0.1563	-0.0746	0.173227334	-154.4967488	34.58238449	-1938	CM	3.7
778	365008.7249	1226874.452	5264	132141	Bailey				11.09599972	73.76399994	4.72937715	05/03/2014 04:05	34.76666667	0.136031941	28.91261548	0.1503	-0.0688	0.165298306	114.5959935	129.5554223	0.03778665	-0.010642641	-0.036256932	-0.1609	0.0325	0.164199832	168.5687571	14.95942881	-2053	CM	3.7
779	395076.4336	1201992.25	5264	132141	Bailey				10.87199974	74.04000092	0.735360687	05/03/2014 06:15	0.6	1.225601145	160.0146189	0.0263	-0.0665	0.071511817	158.4217617	163.7383889	0.340444763	-0.030272657	0.339096155	-0.0566	0.4056	0.409522535	97.94040187	5.316627123	-2188	CM	3.7
780	399187.5086	1187824.899	5264	132141	Bailey				10.74400043	74.07800293	1.655034821	05/03/2014 15:08	1.416666667	1.168259874	82.90670029	0.0263	-0.0665	0.071511817	158.4217617	168.8893683	0.324516632	-0.304891889	0.111139462	-0.3312	0.1776	0.375824222	151.7924855	10.46760662	-2225	CM	3.7
781	399295.1421	1187271.649	5264	132141	Bailey				10.73900032	74.07900238	0.563622529	05/03/2014 15:39	0.516666667	1.090882315	53.41555005	0.0263	-0.0665	0.071511817	158.4217617	149.4938712	0.303022865	-0.297198019	-0.059128625	-0.3235	0.0074	0.323581992	178.6946578	8.927890543	-2227	CM	3.7
782	400273.8524	1185609.955	5264	132141	Bailey				10.72399998	74.08799744	1.928497571	05/03/2014 16:41	1.033333333	1.866287972	40.9128488	0.0263	-0.0665	0.071511817	158.4217617	156.7975588	0.518413326	-0.352110562	0.380487225	-0.3784	0.447	0.585655302	130.2505932	1.624202893	-2274	CM	3.7
783	420505.1988	1138340.175	5264	132141	Bailey				10.29699993	74.27400208	51.41730729	07/03/2014 01:55	33.23333333	1.547160701	159.4792214	-0.032	0.0395	0.050835519	320.9881484	246.2030911	0.429766861	0.274970358	0.330289051	0.307	0.2908	0.422834569	43.44938577	74.78505731	-2355	CM	3.7
784	403840.5138	1131083.709	5264	132141	Bailey				10.23099995	74.12200165	7.124176986	07/03/2014 05:32	1.55	4.596243217	37.68002531	-0.0398	-0.058	0.070342306	214.4581826	174.7301324	1.276734227	-1.271232462	-0.118398963	-1.2314	-0.0604	1.232912788	-177.1920225	39.72805017	-2280	CM	3.7
785	404797.2684	1120465.704	5264	132141	Bailey				10.13500023	74.1309967	10.66102294	07/03/2014 14:21	8.816666667	1.209189747	174.4306375	-0.1212	-0.05536	0.133244773	245.4507065	205.5698352	0.335886041	-0.263463837	-0.20834164	-0.1423	-0.153	0.208907591	-132.9210001	39.8808713	-2112	CM	3.7
786	389913.2429	1089767.144	5264	132141	Bailey				9.85700035	73.9960022	34.73215735	09/03/2014 04:53	36.53333333	0.950697738	90.28067641	-0.1212	-0.05536	0.133244773	245.4507065	35.38020947	0.264082705	-0.09255505	-0.247332242	0.0286	-0.192	0.194097591	-81.51328172	149.929503	-2379	CM	3.7
787	393326.318	1094511.869	5264	132141	Bailey				9.89999962	74.02700043	0.594661331	09/03/2014 05:45	0.816666667	0.728156732	117.1156318	-0.1212	-0.05536	0.133244773	245.4507065	173.9235968	0.202265759	-0.12582468	-0.15836536	-0.0046	-0.103	0.103109126	-92.57070905	71.52710975	-2211	CM	3.7
788	393752.7763	1090419.249	5264	132141	Bailey				9.86299992	74.03099823	4.114778764	09/03/2014 13:24	7.65	0.537879577	166.5184793	-0.1212	-0.05536	0.133244773	245.4507065	206.2147834	0.149410994	-0.149367445	-0.003607143	-0.0282	0.0518	0.05892167	118.5580559	39.2359231	-2415	CM	3.7
789	393532.3011	1089977.607	5264	132141	Bailey				9.85900021	74.02899933	0.49361695	09/03/2014 14:57	1.55	0.318462548	97.59245507	-0.1212	-0.05536	0.133244773	245.4507065	124.0970531	0.088461819	-0.079248122	-0.039309394	0.042	0.0161	0.044917502	20.93663299	121.3536534	-2425	CM	3.7
790	393860.4524	1089755.514	5264	132141	Bailey				9.85700035	74.03199768	0.396242654	09/03/2014 15:19	0.366666667	1.080661784	45.74754542	-0.1212	-0.05536	0.133244773	245.4507065	207.6604707	0.300183829	-0.044637407	0.296846481	0.0766	0.3522	0.360432012	77.73585276	37.79023577	-2437	CM	3.7
791	386470.3358	1075844.468	5264	132141	Bailey				9.73099995	73.96499634	32.8190418	11/03/2014 01:26	33.33333333	0.984571254	71.83785758	-0.1252	-0.0817	0.14949893	236.8733051	129.5776136	0.273492015	-0.082833253	-0.260646378	0.0424	-0.1789	0.183893305	-76.68010436	107.2956915	-2425	CM	3.7
792	389425.0832	1073402.791	5264	132141	Bailey				9.70899963	73.99199677	3.833055812	11/03/2014 04:16	2.833333333	1.352843228	110.8731721	-0.1252	-0.0817	0.14949893	236.8733051	127.2230953	0.375789786	0.334012246	0.172202736	0.4592	0.2539	0.524730871	28.93861534	109.6502098	-2459	CM	3.7
793	389863.5295	1073069.834	5264	132141	Bailey				9.70600033	73.9960022	0.550541202	11/03/2014 04:35	0.316666667	1.738551166	93.61047669	-0.1252	-0.0817	0.14949893	236.8733051	125.2370059	0.482930879	-0.375669687	0.303470791	-0.2505	0.3852	0.459447061	123.0352302	111.6362992	-2458	CM	3.7
794	395995.1268	1068739.674	5264	132141	Bailey				9.66699982	74.05200195	1.136616944	11/03/2014 15:18	1.3	0.874320726	45.44586763	-0.1252	-0.0817	0.14949893	236.8733051	18.17939149	0.242866868	-0.22014392	0.10257178	-0.0949	0.1843	0.207293118	117.2592681	141.3060864	-2517	CM	3.7
795	396216.2854	1069402.577	5264	132141	Bailey				9.67300034	74.05400085	0.698821385	11/03/2014 15:32	0.233333333	2.994948792	63.27111806	-0.1252	-0.0817	0.14949893	236.8733051	192.80922	0.83193022	-0.540675154	-0.632280214	-0.4155	-0.5506	0.689752257	-127.03869	44.06408515	-2516	CM	3.7
796	395883.3154	1067965.953	5264	132141	Bailey				9.65999985	74.0510025	0.349411551	11/03/2014 16:53	0.7	0.499159359	88.16882055	-0.1252	-0.0817	0.14949893	236.8733051	128.1206345	0.138655378	0.126518457	-0.056730889	0.2517	0.025	0.252953826	5.664900158	108.7526706	-2517	CM	3.7
797	408476.9709	1058092.112	5264	132141	Bailey				9.5710001	74.16600037	16.00290231	13/03/2014 03:34	34.68333333	0.461400355	75.89339414	-0.1554	-0.0022	0.155415572	269.188917	55.44016298	0.128166765	-0.128166421	-0.000297068	0.0272	0.0019	0.027299981	3.997015283	146.251246	-2583	CM	3.7
798	417379.883	1064153.023	5264	132141	Bailey				9.6260004	74.24700165	0.66723782	13/03/2014 05:43	0.6	1.112063034	168.8421763	-0.1554	-0.0022	0.155415572	269.188917	85.31790205	0.308906398	-0.009355661	-0.308764691	0.146	-0.3066	0.339574526	-64.52733911	176.128985	-2648	CM	3.7
799	433731.6021	1065447.355	5264	132141	Bailey				9.63799953	74.39600372	16.40286594	13/03/2014 13:38	7.916666667	2.071940961	134.2577324	-0.1554	-0.0022	0.155415572	269.188917	192.2669025	0.575539156	-0.094613825	-0.567709031	0.0608	-0.5655	0.568766581	-83.86487222	76.92201455	-2681	CM	3.7
800	426536.6661	1032843.333	5264	132141	Bailey				9.34300041	74.33100128	19.49372334	15/03/2014 01:02	34.51666667	0.564762627	NA	-0.1554	-0.0022	0.155415572	269.188917	188.2605959	0.156878508	-0.10101263	0.120030474	0.0544	0.1222	0.133784434	66.0129671	80.92832114	-2689	CM	3.7
801	344862.8421	478636.5878	5264	132139	Maluo				4.329	73.60199738	0	20/09/2013 21:09	0	0	NA	0.0237	-0.2089	0.210240101	353.5273884	288.4925214	0	0	0	-0.0237	0.2089	0.210240101	96.47261163	65.03486699	-1	CM	4
802	344197.6606	478858.9387	5264	132139	Maluo				4.33099985	73.59600067	0.70136038	20/09/2013 21:55	0.766666667	0.914817887	67.63649608	0.0237	-0.2089	0.210240101	353.5273884	0	0.25411608	-0.113862711	0.227178927	-0.1376	0.4361	0.457261774	107.5080728	6.472611633	NA	CM	4
803	344197.8653	478969.5004	5264	132139	Maluo				4.33199978	73.59600067	0.110561865	20/09/2013 23:33	1.633333333	0.067690937	30.12368295	0.0237	-0.2089	0.210240101	353.5273884	255.918807	0.018803038	-0.015670049	-0.010392488	-0.0394	0.1985	0.202373993	101.2179143	97.60858141	NA	CM	4
804	343753.9345	478859.7612	5264	132139	Maluo				4.33099985	73.59200287	0.457293414	20/09/2013 23:54	0.35	1.306552611	37.20524351	0.0237	-0.2089	0.210240101	353.5273884	153.5112326	0.362931281	0.282346994	-0.228033527	0.2586	-0.0191	0.259353734	-4.230774621	159.9838443	NA	CM	4
805	343864.456	478638.4329	5264	132139	Maluo				4.329	73.59300232	0.247388873	21/09/2013 01:00	1.1	0.224898975	113.0624579	0.0237	-0.2089	0.210240101	353.5273884	89.99830169	0.062471938	0.062471847	0.000106097	0.0388	0.209	0.212571881	79.49076208	96.47091332	-4	CM	4
806	348858.8871	478629.3213	5264	132139	Maluo				4.329	73.63800049	4.994439345	24/09/2013 16:18	87.3	0.057210073	118.6289333	-0.0502	-0.244	0.249110498	191.6256831	247.1097844	0.015891687	0.015884464	-0.00047909	0.0661	0.2435	0.252328338	74.81724582	55.48410139	-1029	CM	4
807	342527.4739	475987.2122	5264	132139	Maluo				4.30499983	73.58100128	6.860578244	26/09/2013 14:15	45.95	0.149305294	65.80143593	-0.0502	-0.244	0.249110498	191.6256831	345.1172759	0.041473693	-0.007574373	0.04077617	0.0426	0.2848	0.287948626	81.4871016	153.4915928	-73	CM	4
808	342086.8279	477646.63	5264	132139	Maluo				4.32000017	73.57700348	1.716926445	26/09/2013 15:56	1.683333333	1.019956304	151.7677933	-0.0502	-0.244	0.249110498	191.6256831	89.99992471	0.283321196	0.283321195	2.13E-05	0.3335	0.244	0.413258753	36.19112966	101.6257583	NA	CM	4
809	342308.6957	477646.2151	5264	132139	Maluo				4.32000017	73.57900238	0.221868192	26/09/2013 16:01	0.083333333	2.662418307	128.7231485	-0.0502	-0.244	0.249110498	191.6256831	21.73568935	0.739560641	0.48769309	-0.555972474	0.5379	-0.312	0.621816533	-30.11329328	169.8899937	NA	CM	4
810	342531.5955	478198.6115	5264	132139	Maluo				4.32499981	73.58100128	0.595672798	26/09/2013 17:28	1.45	0.410808826	72.41928861	-0.0502	-0.244	0.249110498	191.6256831	283.171878	0.114113563	-0.10010687	0.054777	-0.0499	0.2988	0.302916476	99.48297658	91.54619492	NA	CM	4
811	339203.3646	478978.8951	5264	132139	Maluo				4.33199978	73.5510025	3.418473834	28/09/2013 02:20	32.86666667	0.10401036	22.65352969	-0.0502	-0.244	0.249110498	191.6256831	242.2924205	0.028891767	0.002159757	-0.028810929	0.0524	0.2152	0.221467561	76.32455267	50.66673745	-1	CM	4
812	336869.7016	477767.1189	5264	132139	Maluo				4.3210001	73.52999878	2.629521721	28/09/2013 04:13	1.883333333	1.396206224	120.742907	-0.0502	-0.244	0.249110498	191.6256831	89.99905814	0.387835062	0.38783489	0.000365286	0.438	0.2444	0.501586441	29.1557135	101.6266249	-5	CM	4
813	339644.7846	477761.7989	5264	132139	Maluo				4.3210001	73.55500031	0	28/09/2013 05:07	0.666666667	0	180	-0.0502	-0.244	0.249110498	191.6256831	278.6420335	0	0	0	0.0502	0.244	0.249110498	78.37431694	87.01635047	NA	CM	4
814	335983.2856	478321.7165	5264	132139	Maluo				4.32600021	73.52200317	3.704062955	28/09/2013 05:50	0.716666667	5.168459937	92.57897201	-0.0502	-0.244	0.249110498	191.6256831	300.5285094	1.435683316	0.589093269	1.309257692	0.6393	1.5533	1.679674177	67.62880479	108.9028263	NA	CM	4
815	334097.8548	479431.1232	5264	132139	Maluo				4.33599997	73.50499725	2.187608872	28/09/2013 07:00	1.166666667	1.875093318	173.7608441	-0.0502	-0.244	0.249110498	191.6256831	314.697502	0.520859255	-0.481552721	0.198497709	-0.4314	0.4425	0.617955817	134.2692958	123.0718189	-6	CM	4
816	325901.1318	487519.9018	5264	132139	Maluo				4.40899992	73.43099976	11.51584157	28/09/2013 13:16	6.266666667	1.837634294	84.82952033	-0.0502	-0.244	0.249110498	191.6256831	107.1177553	0.510453971	-0.081830645	0.503852162	-0.0316	0.7479	0.748520778	92.42189972	84.50792772	-9	CM	4
817	342872.0534	482289.101	5264	132139	Maluo				4.36199999	73.58399963	0.35066882	28/09/2013 15:27	0.25	1.402675282	77.73344341	-0.0502	-0.244	0.249110498	191.6256831	100.3322934	0.389632023	-0.239898556	0.307020839	-0.1897	0.551	0.582760249	108.9969198	91.29338968	-1	CM	4
818	345313.324	481842.2482	5264	132139	Maluo				4.3579998	73.60600281	2.481829937	28/09/2013 15:58	0.516666667	4.803541814	80.1364303	-0.0502	-0.244	0.249110498	191.6256831	123.1031566	1.334317171	-0.155008735	-1.325282839	-0.1048	-1.0813	1.086350519	-95.53638368	68.52252647	NA	CM	4
819	347530.0872	480400.7877	5264	132139	Maluo				4.34499979	73.62599945	2.644210218	28/09/2013 16:48	0.833333333	3.173052262	108.1135593	-0.0502	-0.244	0.249110498	191.6256831	284.0773589	0.881403406	-0.810168963	-0.347128528	-0.76	-0.1031	0.766934364	-172.272112	92.45167584	-94	CM	4
820	345755.1988	480846.3295	5264	132139	Maluo				4.34899998	73.61000061	1.829955276	30/09/2013 13:48	45	0.040665673	47.08708468	0.0372	-0.2398	0.242668251	171.1820341	190.58443	0.01129602	0.011279879	-0.000603655	-0.0259	0.2392	0.240596642	96.18463086	19.40239591	-8	CM	4
821	345419.1579	479077.8618	5264	132139	Maluo				4.33300018	73.60700226	0.110613316	30/09/2013 16:05	1.05	0.105346015	114.9441109	0.0372	-0.2398	0.242668251	171.1820341	210.8990151	0.029262782	0.001529806	-0.029222767	-0.0357	0.2106	0.213576998	99.61420975	39.71698105	NA	CM	4
822	344416.8707	477421.1264	5264	132139	Maluo				4.31799984	73.59799957	1.936324316	30/09/2013 16:53	0.8	2.420405396	73.80103437	0.0372	-0.2398	0.242668251	171.1820341	48.15548751	0.672334832	-0.361107058	-0.567129456	-0.3983	-0.3273	0.515551244	-140.586573	123.0265465	-1	CM	4
823	350642.2881	482938.2612	5264	132139	Maluo				4.36800003	73.65399933	7.151022157	02/10/2013 04:27	34.65	0.206378706	107.7981934	0.0372	-0.2398	0.242668251	171.1820341	206.4859137	0.057327418	-0.05558775	0.014015524	-0.0928	0.2538	0.270244124	110.0809775	35.30387961	NA	CM	4
824	350308.3288	482275.4511	5264	132139	Maluo				4.36199999	73.65100098	0.313225159	02/10/2013 06:07	0.75	0.417633546	178.2275126	0.0372	-0.2398	0.242668251	171.1820341	136.3243305	0.116009318	-0.08086114	-0.083184361	-0.1181	0.1566	0.196129781	127.0099835	34.85770352	NA	CM	4
825	360279.2427	471865.2618	5264	132139	Maluo				4.26800013	73.74099731	14.41496325	02/10/2013 13:11	7.066666667	2.03985329	156.4994616	0.0372	-0.2398	0.242668251	171.1820341	129.3637413	0.566625914	-0.053090277	-0.564133272	-0.0903	-0.3243	0.336666609	-105.5565295	41.81829279	-2235	CM	4
826	361498.7512	470868.1784	5264	132139	Maluo				4.25899982	73.7519989	1.575238548	02/10/2013 14:24	1.216666667	1.294716615	81.68224062	0.0372	-0.2398	0.242668251	171.1820341	214.6295557	0.359643504	0.183869997	0.30908781	0.1467	0.5489	0.568146034	75.03935866	43.44752167	-2296	CM	4
827	360497.1499	469432.4855	5264	132139	Maluo				4.24599981	73.74299622	1.750548279	02/10/2013 15:29	1.083333333	1.615890719	71.43130853	0.0372	-0.2398	0.242668251	171.1820341	258.6547656	0.448858533	0.245819469	0.375561941	0.2086	0.6154	0.649763342	71.27235816	87.47273151	-2310	CM	4
828	359942.2823	469322.8344	5264	132139	Maluo				4.24499989	73.73799896	0.565598294	02/10/2013 16:25	0.933333333	0.605998172	85.61169778	0.0372	-0.2398	0.242668251	171.1820341	96.02276816	0.168332826	0.16265709	0.043342951	0.1255	0.2831	0.309692447	66.10246877	75.15926589	-2307	CM	4
829	362051.4269	469098.3118	5264	132139	Maluo				4.24300003	73.75700378	0.596001664	02/10/2013 17:11	0.733333333	0.812729542	31.2610517	0.0372	-0.2398	0.242668251	171.1820341	128.7529403	0.225758206	0.111580201	-0.196256532	0.0744	0.0435	0.086188444	30.34545084	42.42909372	-2330	CM	4
830	362605.4056	468655.1549	5264	132139	Maluo				4.23899984	73.76200104	0.709422601	02/10/2013 17:59	0.8	0.886778251	152.3494416	0.0372	-0.2398	0.242668251	171.1820341	149.3417947	0.246327292	-0.231522461	-0.084109957	-0.2687	0.1557	0.310565855	149.9132347	21.84023931	-2333	CM	4
831	369580.2231	456925.01	5264	132139	Maluo				4.1329999	73.82499695	13.64713809	04/10/2013 01:14	31.25	0.436708419	57.42894927	0.2287	-0.2666	0.351253826	139.375705	218.5726453	0.121307894	-0.118039621	-0.027968787	-0.3467	0.2386	0.420919494	145.4636901	79.19694037	-2293	CM	4
832	368246.3505	455268.6111	5264	132139	Maluo				4.11800003	73.81300354	2.126704792	04/10/2013 03:10	1.933333333	1.10001972	71.86010396	0.2287	-0.2666	0.351253826	139.375705	105.984808	0.305561033	-0.293926072	0.083516523	-0.5226	0.3501	0.629062469	146.1811644	33.39089694	-2307	CM	4
833	369799.8766	454824.0559	5264	132139	Maluo				4.11399984	73.82700348	1.61588143	04/10/2013 03:44	0.566666667	2.851555466	178.9627701	0.2287	-0.2666	0.351253826	139.375705	137.1549818	0.792098741	-0.791715905	0.02462399	-1.0204	0.2912	1.061159758	164.0713944	2.220723117	-2297	CM	4
834	382991.3243	440654.7192	5264	132139	Maluo				3.98600006	73.94599915	16.308685	06/10/2013 01:31	44.61666667	0.365528988	125.6247154	0.23	-0.2225	0.320009765	134.0504331	207.1549699	0.10153583	-0.061831726	0.080537956	-0.2918	0.303	0.420711016	133.9207825	73.10453678	-1727	CM	4
835	354039.394	384750.9166	5264	132139	Maluo				3.48000002	73.68599701	62.95593235	12/10/2013 04:54	147.3833333	0.427157745	72.71110079	0.2325	-0.2509	0.342062947	137.1798379	84.27918342	0.118654929	0.100381418	-0.063265814	-0.1321	0.1876	0.229481824	125.1504688	52.90065448	-1	CM	4
836	357373.5481	385078.0158	5264	132139	Maluo				3.48300004	73.71600342	0.647451135	12/10/2013 06:02	0.9	0.71939015	174.7224835	0.2325	-0.2509	0.342062947	137.1798379	105.9724382	0.199830597	-0.192882463	0.052236225	-0.4254	0.3031	0.522342618	144.5255521	31.20739965	-13	CM	4
837	364369.655	383078.6395	5264	132139	Maluo				3.46499991	73.77899933	7.276195323	12/10/2013 16:00	9.966666667	0.730053042	28.94902375	0.2325	-0.2509	0.342062947	137.1798379	340.3997394	0.202792512	-0.199569863	-0.036009339	-0.4321	0.2149	0.482558144	153.5564687	156.7800985	-171	CM	4
838	354853.2424	409737.113	5264	132139	Maluo				3.70600009	73.69300079	23.16766124	20/10/2013 01:25	176.5	0.131261537	41.96447928	0.2376	0.0405	0.24102699	80.32664457	22.9312166	0.036461538	-0.016690133	-0.032417329	-0.2543	-0.0729	0.264538104	-163.9998321	57.39542797	-2243	CM	4
839	360760.0729	423548.7661	5264	132139	Maluo				3.83100009	73.7460022	3.316004495	20/10/2013 04:49	0.766666667	4.325223255	65.1608995	0.2376	0.0405	0.24102699	80.32664457	206.5447178	1.201450904	-1.145715039	0.361692305	-1.3833	0.3212	1.42011443	166.928104	126.2180732	-2232	CM	4
840	360313.9551	422664.9096	5264	132139	Maluo				3.82299995	73.74199677	0.990062341	20/10/2013 05:00	0.183333333	5.400340041	38.08670881	0.2376	0.0405	0.24102699	80.32664457	64.28129914	1.500094456	1.24985139	0.829551011	1.0123	0.7891	1.28345408	37.93645222	16.04534543	-2264	CM	4
841	380204.4476	432145.572	5264	132139	Maluo				3.90899992	73.92099762	22.034397	20/10/2013 13:22	8.366666667	2.633593267	99.74231402	0.2619	-0.078	0.273268385	106.5847733	73.73258962	0.731553685	-0.620027351	-0.388248474	-0.8819	-0.3102	0.934906396	-160.6189124	32.8521837	-2180	CM	4
842	450496.6958	452420.9441	5264	132139	Maluo				4.09299994	74.55400085	73.15798577	22/10/2013 01:24	36.03333333	2.030286377	146.0330322	0.3747	-0.1821	0.416605929	115.9192324	42.1952065	0.563968438	-0.438205825	-0.355015568	-0.8129	-0.1729	0.83109306	-167.9914291	73.72402588	-2591	CM	4
843	452717.5431	454851.5728	5264	132139	Maluo				4.11499977	74.5739975	3.292433516	22/10/2013 02:54	1.5	2.194955678	175.3932984	0.3747	-0.1821	0.416605929	115.9192324	353.6797508	0.609709911	-0.382736907	-0.474614196	-0.7574	-0.2925	0.811957649	-158.8839617	122.2394816	-2606	CM	4
844	452607.1437	455846.5148	5264	132139	Maluo				4.12400007	74.57299805	1.001048166	22/10/2013 03:23	0.483333333	2.071134137	73.13739033	0.3747	-0.1821	0.416605929	115.9192324	200.0916238	0.575315038	-0.570012001	0.077934023	-0.9447	0.26	0.97984614	164.6103174	84.17239146	-2607	CM	4
845	451384.2396	452530.9855	5264	132139	Maluo				4.09399986	74.56199646	3.533868761	22/10/2013 04:11	0.8	4.417335951	174.8378837	0.3747	-0.1821	0.416605929	115.9192324	85.90227086	1.227037764	-0.707608946	-1.00245262	-1.0823	-0.8204	1.35807624	-142.8391355	30.01696152	-2595	CM	4
846	454492.2257	452750.4571	5264	132139	Maluo				4.09600019	74.58999634	0.948211972	22/10/2013 05:06	0.583333333	1.625506237	72.57699299	0.3747	-0.1821	0.416605929	115.9192324	98.8353492	0.45152951	-0.375337679	-0.250999054	-0.75	-0.0689	0.753195592	-174.7514943	17.08388318	-2615	CM	4
847	551509.3512	437720.3829	5264	132139	Maluo				3.96000004	75.46399689	98.42026266	24/10/2013 02:02	44.13333333	2.230066374	127.3687619	0.2887	-0.007	0.288784851	91.38895701	97.7126039	0.619462882	0.087286805	-0.613282378	-0.2014	-0.6063	0.638862737	-108.377014	6.323646889	-2760	CM	4
848	555617.5237	437170.061	5264	132139	Maluo				3.95499992	75.50099945	4.144868615	24/10/2013 03:28	1.433333333	2.891768801	62.02214723	0.2887	-0.007	0.288784851	91.38895701	345.1107596	0.803269111	-0.141552263	0.790698566	-0.4303	0.7977	0.906333279	118.3409577	106.2781974	-2765	CM	4
849	555172.7103	438827.8989	5264	132139	Maluo				3.97000003	75.49700165	1.716474772	24/10/2013 04:07	0.65	2.640730418	115.1768017	0.2887	-0.007	0.288784851	91.38895701	104.3716857	0.733536227	-0.170455427	-0.713456617	-0.4592	-0.7065	0.8425584	-123.0215086	12.98272867	-2751	CM	4
850	588596.3653	430341.9908	5264	132139	Maluo				3.89299989	75.79799652	30.10780469	24/10/2013 13:01	7.916666667	3.803091119	50.89776879	0.2887	-0.007	0.288784851	91.38895701	101.0921133	1.0564142	0.101826827	1.051495249	-0.1869	1.0585	1.074864538	100.0121738	9.703156276	-3023	CM	4
851	593705.3815	429352.0553	5264	132139	Maluo				3.88400006	75.84400177	5.204038726	24/10/2013 14:31	1.5	3.469359151	143.2786803	0.2887	-0.007	0.288784851	91.38895701	99.4953819	0.963710875	-0.961309864	0.067985272	-1.25	0.075	1.252256943	176.5670693	8.106424897	-3050	CM	4
852	635577.0421	422437.8779	5264	132139	Maluo				3.8210001	76.22100067	42.43868299	26/10/2013 03:42	37.18333333	1.141336163	111.0899108	0.301	-0.1511	0.336796986	116.656347	142.6226354	0.317037823	-0.224394368	-0.223964616	-0.5254	-0.0729	0.530422939	-172.1042667	25.96628846	-3287	CM	4
853	641028.6777	415369.7793	5264	132139	Maluo				3.75699997	76.26999664	4.040979436	26/10/2013 05:21	0.916666667	4.408341203	33.37085333	0.301	-0.1511	0.336796986	116.656347	312.0510448	1.224539223	1.217903374	0.12730939	0.9169	0.2784	0.958239837	16.89043697	164.6053022	-3344	CM	4
854	637692.6438	418350.1296	5264	132139	Maluo				3.78399992	76.23999786	4.590897557	26/10/2013 06:08	0.766666667	5.988127248	57.97981348	0.301	-0.1511	0.336796986	116.656347	84.17848134	1.66336868	1.489232857	-0.740932429	1.1882	-0.5898	1.326574391	-26.39955575	32.47786565	-3282	CM	4
855	691329.4819	423860.3572	5264	132139	Maluo				3.83299994	76.72299957	53.91913398	28/10/2013 01:36	43.46666667	1.240470874	104.7578759	0.2426	-0.0856	0.257258858	109.4350932	38.59880422	0.344575243	0.145233529	0.312472911	-0.0974	0.3981	0.409807604	103.7443845	70.83628897	-3600	CM	4
856	692659.17	425521.8434	5264	132139	Maluo				3.84800005	76.73500061	2.128052414	28/10/2013 03:21	1.75	1.216029951	96.50792298	0.2426	-0.0856	0.257258858	109.4350932	36.19576464	0.337786098	-0.311493885	-0.130656066	-0.5541	-0.0451	0.55592273	-175.3512298	73.23932856	-3628	CM	4
857	693877.7926	427183.1154	5264	132139	Maluo				3.86299992	76.7460022	2.060307127	28/10/2013 03:43	0.366666667	5.619019437	33.66173749	0.2426	-0.0856	0.257258858	109.4350932	291.8478983	1.560838733	0.493000797	-1.48093476	0.2504	-1.3953	1.417624651	-79.82623567	177.5871949	-3631	CM	4
858	692210.3858	427843.2256	5264	132139	Maluo				3.86899996	76.73100281	1.05275988	28/10/2013 05:23	0.416666667	2.526623712	29.09574729	0.2426	-0.0856	0.257258858	109.4350932	41.99224802	0.70183992	-0.445085588	-0.542658357	-0.6877	-0.4571	0.825720177	-146.3906866	67.44284518	-3607	CM	4
859	744815.8812	486150.4051	5264	132139	Maluo				4.39499998	77.20600128	2.667279468	30/10/2013 03:57	0.85	3.137975844	125.7425956	0.2045	0.0188	0.205362338	84.74747461	89.99892716	0.871659957	0.871659455	0.000935155	0.6672	-0.0179	0.6673986	-1.533869734	5.251452545	-3207	CM	4
860	747924.7875	486159.6408	5264	132139	Maluo				4.39499998	77.23400116	3.108920081	30/10/2013 04:31	0.566666667	5.486329554	111.6180469	0.2045	0.0188	0.205362338	84.74747461	63.35618813	1.523980432	0.090966664	1.521263101	-0.1135	1.5025	1.506746557	94.32133208	21.39128649	-3181	CM	4
861	748368.0168	486382.1945	5264	132139	Maluo				4.39699984	77.23799896	0.495966035	30/10/2013 04:45	0.233333333	2.125568721	87.11306117	0.2045	0.0188	0.205362338	84.74747461	61.54125345	0.590435756	-0.580424397	-0.108267729	-0.7849	-0.1271	0.795143079	-170.8044302	23.20622116	-3178	CM	4
862	792701.6355	510428.358	5264	132139	Maluo				4.61299992	77.63800049	45.03297827	30/10/2013 13:13	7.6	5.925391878	67.22459475	0.2593	-0.1284	0.289349356	116.3436621	43.82252795	1.645942188	-0.962206624	1.335396608	-1.2215	1.4638	1.906509623	129.8442678	72.52113415	-2781	CM	4
863	801328.3742	519424.4404	5264	132139	Maluo				4.69399977	77.71600342	12.46395275	01/11/2013 01:10	35.95	0.346702441	29.18019237	0.2593	-0.1284	0.289349356	116.3436621	21.72351366	0.096306234	0.064384602	-0.071620623	-0.1949	0.0568	0.203017019	163.7590173	94.62014844	-2811	CM	4
864	801767.936	520532.8036	5264	132139	Maluo				4.704	77.72000122	1.192343683	01/11/2013 03:17	2.116666667	0.563311976	77.21943702	0.2593	-0.1284	0.289349356	116.3436621	116.6376014	0.156475549	0.010309927	-0.156135527	-0.249	-0.0277	0.25053007	-173.6439056	0.293939271	-2820	CM	4
865	802880.6097	519983.8137	5264	132139	Maluo				4.69899988	77.73000336	1.240738664	01/11/2013 04:05	0.8	1.550923331	47.59783085	0.2593	-0.1284	0.289349356	116.3436621	51.22905446	0.430812036	0.206149979	0.378287188	-0.0532	0.5067	0.509467204	95.98826192	65.11460764	-2808	CM	4
866	803433.7153	520428.655	5264	132139	Maluo				4.70300007	77.73500061	0.799542993	01/11/2013 04:54	0.8	0.999428741	93.51765661	0.2593	-0.1284	0.289349356	116.3436621	191.2811613	0.277619095	0.203093633	-0.189275825	-0.0562	-0.0609	0.082855426	-132.7161468	74.93749921	-2808	CM	4
867	802779.9993	517106.1599	5264	132139	Maluo				4.67299986	77.72899628	3.386195252	01/11/2013 05:41	0.783333333	4.322802449	65.04133437	0.2593	-0.1284	0.289349356	116.3436621	57.67532616	1.200778458	0.738159679	0.947095134	0.4789	1.0755	1.177283473	65.99918217	58.66833593	-2781	CM	4
868	831241.4083	535153.5095	5264	132139	Maluo				4.83500004	77.98600006	33.70101821	03/11/2013 01:50	44.15	0.763329971	35.49860924	0.2573	-0.1332	0.28973355	117.3698633	72.58450179	0.212036103	0.028903257	-0.210056923	-0.2284	-0.0769	0.240981449	-161.401594	44.78536152	-2790	CM	4
869	836563.2084	536837.4926	5264	132139	Maluo				4.8499999	78.03399658	5.581877502	03/11/2013 03:24	1.566666667	3.562900533	135.8420657	0.2573	-0.1332	0.28973355	117.3698633	266.1730473	0.989694593	0.96041302	-0.238960703	0.7031	-0.1058	0.711022676	-8.55417472	148.803184	-2915	CM	4
870	834898.2766	536719.3662	5264	132139	Maluo				4.84899998	78.01899719	1.669117103	03/11/2013 03:50	0.433333333	3.851808699	144.8860827	0.2573	-0.1332	0.28973355	117.3698633	77.5746861	1.069946861	1.059320134	-0.150423198	0.802	-0.0172	0.802205045	-1.230224591	39.79517722	-2907	CM	4
871	839446.2205	537736.0317	5264	132139	Maluo				4.8579998	78.05999756	3.730618425	03/11/2013 14:17	8.833333333	0.422334161	173.9556853	0.2573	-0.1332	0.28973355	117.3698633	297.6499003	0.117315045	-0.018670059	-0.115819897	-0.276	0.0174	0.276516801	176.3963731	180.280037	-2959	CM	4
872	813855.0165	550905.4715	5264	132139	Maluo				4.97800016	77.83000183	28.78096363	05/11/2013 02:23	36.1	0.79725661	114.6497165	0.1398	-0.0927	0.167741855	123.5479652	318.6885572	0.221460169	0.198589105	0.098015172	0.0588	0.1907	0.199570628	72.86776927	164.859408	-2663	CM	4
873	803818.2972	562151.0043	5264	132139	Maluo				5.07999992	77.73999786	4.117474905	05/11/2013 04:29	1.066666667	3.860132723	100.378342	0.1398	-0.0927	0.167741855	123.5479652	318.9273707	1.07225909	0.821975243	0.68854648	0.6822	0.7812	1.037163982	48.87292034	164.6205945	-2599	CM	4
874	802257.3049	563915.0734	5264	132139	Maluo				5.09600019	77.72599792	2.35555441	05/11/2013 05:04	0.583333333	4.038093274	126.6070125	0.1398	-0.0927	0.167741855	123.5479652	341.637071	1.121692576	-0.173112297	-1.108253747	-0.3129	-1.0156	1.062668113	-107.1251055	141.9108942	-2604	CM	4
875	800122.7076	570213.8454	5264	132139	Maluo				5.15299988	77.70700073	2.332201327	05/11/2013 15:24	0.966666667	2.412622063	108.9922159	0.1398	-0.0927	0.167741855	123.5479652	47.61354464	0.670172795	-0.016783035	-0.669962615	-0.1566	-0.5773	0.598122373	-105.1763584	75.93442055	-2623	CM	4
876	801338.6257	571325.6882	5264	132139	Maluo				5.16300011	77.71800232	1.647619922	05/11/2013 17:00	1.6	1.029762452	94.23184819	0.1398	-0.0927	0.167741855	123.5479652	25.84496561	0.286045126	0.07010749	0.277320669	-0.0697	0.37	0.376526681	100.6665633	97.70299958	-2630	CM	4
877	829787.5665	630340.1765	5264	132139	Maluo				5.69500017	77.97699738	4.545977021	07/11/2013 03:00	1.6	2.841235638	27.28696455	0.01277	0.0811	0.082099226	8.948318151	286.0280907	0.789232122	0.557702177	-0.558440349	0.5449	-0.6395	0.840216005	-49.56672926	82.92022745	-3198	CM	4
878	829010.7154	630557.5379	5264	132139	Maluo				5.69700003	77.97000122	0.806686809	07/11/2013 03:40	0.666666667	1.210030213	163.7567107	0.01277	0.0811	0.082099226	8.948318151	72.81679345	0.336119504	-0.032068391	-0.334586221	-0.0448	-0.4157	0.418097495	-96.15646067	63.8684753	-3189	CM	4
879	831889.0292	631457.9614	5264	132139	Maluo				5.70499992	77.9960022	3.015866803	07/11/2013 04:36	0.933333333	3.231285861	56.65218799	0.01277	0.0811	0.082099226	8.948318151	82.83607762	0.897579406	0.571383682	0.692220686	0.5586	0.6111	0.827959986	47.57016604	73.88775947	-3247	CM	4
880	832774.9832	631573.2634	5264	132139	Maluo				5.70599985	78.0039978	0.893425516	07/11/2013 05:18	0.7	1.276322166	146.2337221	0.01277	0.0811	0.082099226	8.948318151	159.2887482	0.354533935	0.349198322	-0.061276773	0.3364	-0.1424	0.365315154	-22.93812575	150.3404301	-3255	CM	4
881	846265.925	596661.9517	5264	132139	Maluo				5.38999987	78.12400055	37.42733214	09/11/2013 01:57	44.65	0.838238122	173.5079365	-0.1152	0.0285	0.118673038	283.8957268	81.8301522	0.232843923	-0.072330613	0.221324591	0.0429	0.1928	0.197532548	77.46567716	157.9344254	-3509	CM	4
882	847041.5765	596776.6302	5264	132139	Maluo				5.39099979	78.1309967	0.784083166	09/11/2013 02:36	0.65	1.206281793	42.20932854	-0.1152	0.0285	0.118673038	283.8957268	294.8720161	0.335078276	-0.067844839	0.328137972	0.0474	0.2996	0.303356928	81.01918297	10.97628924	-3521	CM	4
883	845595.783	597433.4497	5264	132139	Maluo				5.39699984	78.11799622	1.587995821	09/11/2013 03:02	0.433333333	3.664605741	171.4367826	-0.1152	0.0285	0.118673038	283.8957268	309.0059961	1.017946039	-0.997513622	-0.202930315	-0.8823	-0.2314	0.912160796	-165.3024504	25.11026932	-3493	CM	4
884	787266.7549	643856.1129	5264	132139	Maluo				5.81899977	77.59400177	74.38846989	11/11/2013 03:47	47.2	1.576026905	76.12449236	-0.08493	0.1255	0.151536645	325.9124884	89.99994933	0.437785251	0.437785251	2.22E-05	0.5227	-0.1255	0.537564802	-13.49844446	124.0874609	-2480	CM	4
885	787377.5113	643856.6218	5264	132139	Maluo				5.81899977	77.59500122	0.110757618	11/11/2013 04:01	0.233333333	0.474675505	56.98324998	-0.08493	0.1255	0.151536645	325.9124884	350.5908077	0.131854307	0.077253628	0.106852399	0.1622	-0.0186	0.163252143	-6.558970299	24.67831921	-2480	CM	4
886	787263.7037	644520.037	5264	132139	Maluo				5.82499981	77.59400177	0.673106151	11/11/2013 05:30	1.483333333	0.453779427	67.61296363	-0.08493	0.1255	0.151536645	325.9124884	0	0.126049841	-0.056479608	0.112688137	0.0285	-0.0128	0.031202061	-24.24312843	34.08751156	-2479	CM	4
887	787262.1768	644852.0256	5264	132139	Maluo				5.82800007	77.59400177	0.331992123	11/11/2013 05:36	0.1	3.319921235	51.78097034	-0.08493	0.1255	0.151536645	325.9124884	7.284110691	0.922200343	0.471219218	0.792720582	0.5561	0.6672	0.868611109	50.18773658	41.37162225	-2477	CM	4
888	788223.0016	652602.377	5264	132139	Maluo				5.89799976	77.60299683	7.809681867	11/11/2013 13:29	7.883333333	0.990657319	106.8923566	-0.08493	0.1255	0.151536645	325.9124884	77.22975624	0.275182589	0.26948349	0.055714504	0.3544	-0.0698	0.361218683	-11.13927598	111.3172678	-2421	CM	4
889	817222.6946	659274.8631	5264	132139	Maluo				5.95699978	77.86499786	31.35989073	13/11/2013 04:50	36.25	0.865100434	179.9950398	-0.1456	0.2056	0.25193396	324.6949727	204.5620839	0.240305676	0.025436198	-0.238955682	0.171	-0.4446	0.476322512	-68.95651134	120.1328888	-2709	CM	4
890	811633.9321	646961.0848	5264	132139	Maluo				5.84600019	77.81400299	13.51454543	13/11/2013 14:08	8.316666667	1.624995442	62.68169721	-0.0849	0.1255	0.151519834	325.9218835	293.3080437	0.451387623	0.441404303	0.094408833	0.5263	-0.0311	0.52722185	-3.380790835	32.61383982	-2470	CM	4
891	810078.9924	647617.3723	5264	132139	Maluo				5.85200024	77.80000305	1.687765025	13/11/2013 14:31	0.383333333	4.402865283	65.16025325	-0.0849	0.1255	0.151519834	325.9218835	224.8779562	1.223018134	-1.196014791	-0.255581642	-1.1111	-0.3811	1.174648584	-161.0694497	101.0439273	-2470	CM	4
892	809527.0594	647061.2386	5264	132139	Maluo				5.84700012	77.79499817	0.783527131	13/11/2013 15:08	0.616666667	1.270584537	57.68275918	-0.0849	0.1255	0.151519834	325.9218835	268.7652574	0.352940149	-0.336595318	-0.106161861	-0.2517	-0.2317	0.342078574	-137.3733504	57.15662613	-2468	CM	4
893	783930.8307	646385.9246	5264	132139	Maluo				5.84200001	77.56400299	25.60513567	15/11/2013 03:02	35.9	0.713234977	118.9402413	-0.2634	0.1822	0.320275506	304.6725249	295.1331183	0.198120827	-0.088839491	0.177085874	0.1746	-0.0051	0.174635408	-1.678123083	9.539406594	-2460	CM	4
894	782265.2423	647152.9141	5264	132139	Maluo				5.84899998	77.5490036	1.833700486	15/11/2013 04:40	1.633333333	1.122673767	145.9713188	-0.2634	0.1822	0.320275506	304.6725249	251.5108635	0.311853824	-0.086529621	0.299608799	0.1769	0.1174	0.212292151	33.57671087	53.16166137	-2456	CM	4
895	781932.6586	647040.7624	5264	132139	Maluo				5.84800005	77.54599762	0.350984224	15/11/2013 05:05	0.416666667	0.842362139	120.179951	-0.2634	0.1822	0.320275506	304.6725249	297.196898	0.233989483	-0.134586526	-0.191409366	0.1288	-0.3736	0.395192193	-70.97677082	7.475626907	-2456	CM	4
896	776935.2601	649563.1925	5264	132139	Maluo				5.87099981	77.50099945	5.597914452	15/11/2013 13:08	8.05	0.6953931	45.73645641	-0.2634	0.1822	0.320275506	304.6725249	81.82551035	0.19316475	-0.060856313	0.18332793	0.2025	0.0011	0.202546827	0.319066665	137.1529855	-2419	CM	4
897	778485.4558	649791.4724	5264	132139	Maluo				5.87300014	77.51499939	1.566913685	15/11/2013 14:42	1.566666667	1.000157672	161.9805635	-0.2634	0.1822	0.320275506	304.6725249	322.6442268	0.277821576	-0.081634361	-0.265557261	0.1818	-0.4478	0.483244568	-67.90546313	17.9717019	-2428	CM	4
898	728605.2535	714076.0194	5264	132139	Maluo				6.45599985	77.06700134	61.14569551	17/11/2013 01:09	32.28333333	1.894032902	105.3289441	-0.1996	0.3164	0.374097741	327.7543435	0	0.526120251	-0.235740603	0.470349749	-0.0361	0.1539	0.158134969	103.2112935	32.24565652	-2173	CM	4
899	728604.8046	714186.6264	5264	132139	Maluo				6.45699978	77.06700134	0.110607875	17/11/2013 01:38	0.483333333	0.22884388	157.6266026	-0.1996	0.3164	0.374097741	327.7543435	294.5028316	0.063567744	0.01045998	0.062701252	0.2101	-0.2537	0.329375545	-50.37558962	33.25151192	-2173	CM	4
900	722730.073	716817.8171	5264	132139	Maluo				6.48099995	77.01399994	1.692325286	17/11/2013 03:39	1.066666667	1.586554956	121.1961659	-0.1996	0.3164	0.374097741	327.7543435	174.8413728	0.44070971	-0.440635342	0.008095907	-0.241	-0.3083	0.391343136	-128.0186654	152.9129706	-2168	CM	4
901	722845.4757	715601.5145	5264	132139	Maluo				6.46999979	77.01499939	1.22176508	17/11/2013 04:24	0.75	1.629020107	117.7537432	-0.1996	0.3164	0.374097741	327.7543435	34.0739669	0.452505585	0.367590561	-0.263891047	0.5672	-0.5803	0.811444903	-45.65410195	66.31962341	-2172	CM	4
902	729883.9401	726027.9539	5264	132139	Maluo				6.56400013	77.07900238	7.251272206	17/11/2013 15:24	10.26666667	0.706292747	69.02870546	-0.1996	0.3164	0.374097741	327.7543435	272.4400631	0.19619243	-0.046048316	-0.190711882	0.1536	-0.5071	0.529849583	-73.1538733	55.31428038	-2163	CM	4
903	711518.6511	726729.031	5264	132139	Maluo				6.5710001	76.91300201	26.59950187	19/11/2013 01:42	33.46666667	0.794805833	104.1678917	-0.2437	0.3166	0.399531288	322.4130462	76.92122639	0.220779398	0.192424457	0.108242186	0.4361	-0.2084	0.483339964	-25.53606954	114.5081802	-2081	CM	4
904	714392.0495	727403.7428	5264	132139	Maluo				6.57700014	76.93900299	2.95155112	19/11/2013 02:55	1.216666667	2.425932427	37.67697979	-0.2437	0.3166	0.399531288	322.4130462	316.3970431	0.673870119	-0.174695448	-0.650832111	0.069	-0.9674	0.969889952	-85.92014256	6.016003055	-2087	CM	4
905	706619.2237	735448.2353	5264	132139	Maluo				6.6500001	76.8690033	12.48407706	19/11/2013 15:35	10.98333333	1.136638275	50.45211415	-0.2437	0.3166	0.399531288	322.4130462	294.5731739	0.315732854	0.029936307	0.31431044	0.2736	-0.0023	0.273645886	-0.479392025	27.83987227	-2052	CM	4
906	635550.1981	767402.0458	5264	132139	Maluo				6.94099998	76.22699738	59.97916382	21/11/2013 02:21	33.13333333	1.810236333	54.06161456	-0.4054	0.1703	0.439717239	292.7862501	344.1744675	0.502843426	0.346108527	0.364774449	0.7515	0.1945	0.776263729	14.50865571	51.38821743	-1750	CM	4
907	634881.6349	769722.3127	5264	132139	Maluo				6.96199989	76.22100067	2.414666688	21/11/2013 03:29	1.133333333	2.130588254	113.0588932	-0.4054	0.1703	0.439717239	292.7862501	217.4883876	0.591830071	-0.148647853	-0.572858314	0.2568	-0.7432	0.786260736	-70.94059219	75.29786246	-1735	CM	4
908	633009.781	767284.9699	5264	132139	Maluo				6.94000006	76.20400238	3.367961291	21/11/2013 04:48	0.95	3.545222411	148.5979882	-0.4054	0.1703	0.439717239	292.7862501	34.5717862	0.984784003	0.428650662	-0.886599201	0.8341	-1.0569	1.346356724	-51.72130837	101.7855361	-1738	CM	4
909	635760.9974	771272.5931	5264	132139	Maluo				6.97599983	76.22899628	0.708056914	21/11/2013 05:27	0.366666667	1.931064312	177.3095463	-0.4054	0.1703	0.439717239	292.7862501	207.401482	0.536406753	-0.2129518	0.492324828	0.1924	0.322	0.37514837	59.13665273	85.38476805	-1733	CM	4
910	629273.6092	758761.7651	5264	132139	Maluo				6.86299992	76.16999817	14.09280038	23/11/2013 01:15	43.8	0.321753433	112.6856218	-0.3657	0.1694	0.403029589	294.8545732	215.7114192	0.089375954	0.089274239	-0.004262785	0.455	-0.1737	0.486991089	-20.89175852	79.14315396	-1793	CM	4
911	626961.1037	755549.7149	5264	132139	Maluo				6.83400011	76.14900208	0.494341045	23/11/2013 04:40	0.7	0.706201493	164.2734482	-0.3657	0.1694	0.403029589	294.8545732	183.5491363	0.196167081	0.150208168	0.126170639	0.5159	-0.0432	0.517716153	-4.789781426	111.3054369	-1832	CM	4
912	626854.8657	753780.3426	5264	132139	Maluo				6.81799984	76.14800262	0.891197621	23/11/2013 05:42	0.983333333	0.906302666	102.7321786	-0.3657	0.1694	0.403029589	294.8545732	273.7605378	0.251750741	0.222453902	-0.117867285	0.5882	-0.2873	0.654559016	-26.03189932	21.09403535	-1852	CM	4
913	558446.8161	758083.5018	5264	132139	Maluo				6.8579998	75.52899933	68.54325952	25/11/2013 01:59	44.28333333	1.547834238	69.34439542	-0.2435	0.1915	0.309781375	308.1831969	337.7763663	0.429953955	0.329749912	0.275908317	0.5732	0.0844	0.579430949	8.376340227	29.59316933	-1891	CM	4
914	557671.7729	759962.0341	5264	132139	Maluo				6.875	75.52200317	2.032135734	25/11/2013 04:13	2.233333333	0.909911523	70.04976126	-0.2435	0.1915	0.309781375	308.1831969	168.7752977	0.252753201	-0.245777753	0.058970135	-0.0023	-0.1325	0.132549437	-90.98462916	139.4078992	-1872	CM	4
915	557893.8312	758856.7455	5264	132139	Maluo				6.86499977	75.52400208	1.127374295	25/11/2013 04:27	0.233333333	4.831604123	92.28153755	-0.2435	0.1915	0.309781375	308.1831969	343.8429012	1.342112256	1.190395179	0.619858554	1.4339	0.4284	1.496511421	16.63286873	35.65970427	-1886	CM	4
916	557117.1372	761509.1327	5264	132139	Maluo				6.88899994	75.51699829	2.76376758	25/11/2013 05:45	1.3	2.125975061	180	-0.2435	0.1915	0.309781375	308.1831969	#DIV/0!	0.590548628	0.590548628	0	0.834	-0.1915	0.85575076	-12.93115466		-1866	CM	4
917	557117.1372	761509.1327	5264	132139	Maluo				6.88899994	75.51699829	0	25/11/2013 05:59	0.233333333	0	180	-0.2435	0.1915	0.309781375	308.1831969	248.8853467	0	0	0	0.2435	-0.1915	0.309781375	-38.18319693	59.29785027	-1866	CM	4
918	540992.2497	755303.4699	5264	132139	Maluo				6.83300018	75.3710022	17.27779647	25/11/2013 15:12	9.216666667	1.874625295	105.5833787	-0.3084	0.1933	0.363971771	302.0788029	237.6366895	0.520729249	-0.520643338	-0.009458616	-0.2122	-0.2028	0.293527325	-136.3092467	64.44211338	-2149	CM	4
919	482420.5794	718368.396	5264	132139	Maluo				6.49900007	74.84100342	69.24478488	27/11/2013 02:32	35.33333333	1.959758063	90.95549979	-0.2856	0.1796	0.337377415	302.1637977	267.9430954	0.54437724	-0.233402629	-0.491802594	0.0522	-0.6714	0.673428548	-85.55455179	34.22070225	-2768	CM	4
920	479324.7283	718258.9169	5264	132139	Maluo				6.49800014	74.81300354	3.097786305	27/11/2013 03:28	0.933333333	3.319056755	158.0826174	-0.2856	0.1796	0.337377415	302.1637977	248.0810807	0.92196021	0.497013302	-0.776523281	0.7826	-0.9561	1.235578937	-50.69872741	54.08271695	-2738	CM	4
921	477665.2055	717596.2804	5264	132139	Maluo				6.4920001	74.79799652	0.805323777	27/11/2013 04:25	0.516666667	1.558691181	67.1974635	-0.2856	0.1796	0.337377415	302.1637977	279.5238395	0.432969773	0.231332652	-0.365989109	0.5169	-0.5456	0.751589544	-46.54490592	22.63995814	-2702	CM	4
922	475675.3952	717928.7209	5264	132139	Maluo				6.49499989	74.77999878	2.01738978	27/11/2013 05:09	0.733333333	2.750986063	117.9644686	-0.2856	0.1796	0.337377415	302.1637977	246.6580176	0.764162795	0.697244451	0.312721846	0.9828	0.1331	0.991818855	7.713513972	55.50578003	-2693	CM	4
923	474901.7069	717597.4502	5264	132139	Maluo				6.4920001	74.77300262	0.841625763	27/11/2013 05:31	0.366666667	2.29534299	26.22563585	-0.2856	0.1796	0.337377415	302.1637977	226.2516551	0.637595275	-0.252762133	0.585353772	0.0328	0.4058	0.407080397	85.3731064	75.91214261	-2699	CM	4
924	470366.1397	713288.3927	5264	132139	Maluo				6.45300007	74.73200226	6.256144626	27/11/2013 13:20	7.816666667	0.800359654	32.71862906	-0.2856	0.1796	0.337377415	302.1637977	290.7805065	0.222322126	-0.15089683	-0.163270556	0.1347	-0.3429	0.368381816	-68.5516813	11.38329121	-2759	CM	4
925	455994.9002	718714.5523	5264	132139	Maluo				6.50199986	74.60199738	4.755544607	27/11/2013 16:10	1.083333333	4.389733484	112.8088985	-0.2856	0.1796	0.337377415	302.1637977	283.5064091	1.219370412	-1.202578533	0.201665748	-0.917	0.0221	0.917243985	178.6215268	18.65738863	-2806	CM	4
926	400291.0741	732053.1435	5264	132139	Maluo				6.62200022	74.09799957	57.27856718	29/11/2013 03:31	35.35	1.620327219	48.68613489	-0.0883	0.1501	0.174146203	329.5327869	291.4453469	0.450090894	-0.036503791	-0.448608166	0.0518	-0.5987	0.600944519	-85.05546537	38.08744006	-2649	CM	4
927	376211.2708	741500.2256	5264	132139	Maluo				6.70699978	73.87999725	20.42593586	29/11/2013 13:58	8.8	2.321129075	144.2196325	-0.0883	0.1501	0.174146203	329.5327869	112.1427612	0.644758076	-0.637361934	0.097379373	-0.5491	-0.0527	0.551587229	-174.5153051	142.6099742	-2651	CM	4
928	381402.5023	739387.9388	5264	132139	Maluo				6.6880002	73.92700195	5.604519587	29/11/2013 15:28	1.5	3.736346392	143.3172349	-0.0883	0.1501	0.174146203	329.5327869	274.1140639	1.037873998	1.028609284	-0.138366814	1.1169	-0.2885	1.153559471	-14.48145938	55.41872299	-2588	CM	4
929	379855.1654	739501.8934	5264	132139	Maluo				6.68900013	73.91300201	1.551527437	29/11/2013 16:23	0.916666667	1.692575385	167.0367204	-0.0883	0.1501	0.174146203	329.5327869	304.9100888	0.470159829	0.342849181	-0.32172147	0.4311	-0.4718	0.639144049	-47.5790168	24.62269814	-2594	CM	4
930	335398.891	770471.0618	5264	132139	Maluo				6.96799994	73.51000214	53.80267856	01/12/2013 02:11	33.76666667	1.593366591	51.74071589	-0.1875	0.0818	0.204566591	293.5700388	6.78862013	0.442601831	0.0180644	0.442233036	0.2056	0.3604	0.414932158	60.3027556	73.21858134	-2067	CM	4
931	335738.9154	773234.598	5264	132139	Maluo				6.99300003	73.51300049	2.784375829	01/12/2013 03:03	0.866666667	3.212741341	117.4501082	-0.1875	0.0818	0.204566591	293.5700388	67.60240764	0.89242815	-0.819724314	-0.352817308	-0.6322	-0.4346	0.767202572	-145.4937484	134.0323689	-2077	CM	4
932	338173.1131	774222.1891	5264	132139	Maluo				7.00199986	73.53500366	2.626909731	01/12/2013 03:40	0.616666667	4.259853618	41.30376684	-0.1875	0.0818	0.204566591	293.5700388	12.89373122	1.183292672	-0.161896066	1.172165181	0.0256	1.0904	1.090665755	88.65482881	79.32369243	-2110	CM	4
933	338508.8649	775658.721	5264	132139	Maluo				7.01499987	73.53800201	1.47524681	01/12/2013 04:35	0.916666667	1.609360156	76.37807952	-0.1875	0.0818	0.204566591	293.5700388	146.5225887	0.447044488	0.446892475	0.011657181	0.6344	-0.0701	0.638258433	-6.309390063	147.0474501	-2125	CM	4
934	338948.4915	774993.8513	5264	132139	Maluo				7.00899982	73.54199982	0.797071695	01/12/2013 04:54	0.316666667	2.51706851	150.4296874	-0.1875	0.0818	0.204566591	293.5700388	296.7383768	0.699185697	-0.613777924	-0.334869078	-0.4263	-0.4167	0.596092265	-135.6530926	3.16833797	-2128	CM	4
935	337404.148	775772.7507	5264	132139	Maluo				7.01599979	73.52799988	1.729647706	01/12/2013 05:23	0.483333333	3.578581461	170.7698291	-0.1875	0.0818	0.204566591	293.5700388	305.6796564	0.994050406	0.99392396	0.015854667	1.1814	-0.0659	1.183263014	-3.194850091	12.10961759	-2109	CM	4
936	328586.1038	782104.6887	5264	132139	Maluo				7.07299995	73.44799805	10.85593578	01/12/2013 13:05	7.7	1.409861789	160.8133581	-0.1875	0.0818	0.204566591	293.5700388	344.1789809	0.391628275	0.268273854	0.285310086	0.4558	0.2035	0.49914543	24.06150181	50.60894209	-1969	CM	4
937	327713.2045	785204.0646	5264	132139	Maluo				7.10099983	73.44000244	3.219950879	01/12/2013 15:55	2.833333333	1.136453251	159.0403866	-0.1549	0.0282	0.157446022	280.317866	308.8714116	0.315681459	-0.314991804	-0.020855371	-0.1601	-0.0491	0.16743899	-162.9638749	28.55354554	-1999	CM	4
938	325509.4214	786980.9911	5264	132139	Maluo				7.1170001	73.41999817	1.875796971	01/12/2013 17:33	1.033333333	1.815287391	138.2445546	-0.1549	0.0282	0.157446022	280.317866	321.7708373	0.504246498	-0.464605008	-0.195976317	-0.3097	-0.2242	0.382324748	-144.1015442	41.45297132	-2036	CM	4
939	296165.6607	824253.217	5264	132139	Maluo				7.45300007	73.15299988	47.26396184	03/12/2013 01:09	30.98333333	1.525464072	34.06960116	-0.1504	0.0883	0.174404845	300.4172404	338.7889399	0.42374002	-0.058505106	0.419681733	0.0919	0.3314	0.343887372	74.50086604	38.37169943	-1642	CM	4
940	295182.4986	826801.2781	5264	132139	Maluo				7.47599983	73.14399719	2.7311578	03/12/2013 02:46	1.616666667	1.689375959	90.28692392	-0.1504	0.0883	0.174404845	300.4172404	31.78989851	0.4692711	-0.042475297	0.467344856	0.1079	0.379	0.394110066	74.10686013	91.37265807	-1595	CM	4
941	296294.0774	828566.3404	5264	132139	Maluo				7.4920001	73.15399933	1.483570315	03/12/2013 03:56	0.9	1.648411461	149.1792158	-0.1504	0.0883	0.174404845	300.4172404	275.0486601	0.457892073	0.318727134	0.328752436	0.4691	0.2405	0.527159977	27.13753647	25.36858033	-1591	CM	4
942	268486.3092	831124.8816	5264	132139	Maluo				7.51399994	72.90200043	0.912067018	03/12/2013 04:38	0.333333333	2.736201055	93.48372024	-0.2081	0.1429	0.252440132	304.4769615	347.1204716	0.760055849	-0.620327828	-0.439179096	-0.4122	-0.5821	0.713265628	-125.3060875	42.6435101	-1767	CM	4
943	268162.2029	832564.5472	5264	132139	Maluo				7.52699995	72.89900208	1.475697163	03/12/2013 05:32	0.9	1.639663515	68.04093523	-0.17	0.13	0.214009346	307.4053566	296.7630055	0.455462088	-0.394332714	-0.227919775	-0.2243	-0.3579	0.422411804	-122.0781755	10.64235113	-1730	CM	4
944	266840.5569	833234.67	5264	132139	Maluo				7.53299999	72.88700104	1.259050857	03/12/2013 06:22	0.333333333	3.777152572	168.6959334	-0.17	0.13	0.214009346	307.4053566	306.5098237	1.049209048	0.695515428	0.785555801	0.8655	0.6556	1.085757967	37.14089443	0.895532969	-1661	CM	4
945	243747.8921	850390.5948	5264	132139	Maluo				7.6869998	72.67700195	28.76798436	03/12/2013 13:40	7.3	3.940819776	52.17288577	-0.17	0.13	0.214009346	307.4053566	289.8002696	1.09467216	-1.081468607	0.169507495	-0.9115	0.0395	0.912324429	177.518075	17.60508707	-1759	CM	4
946	219956.6378	859046.4801	5264	132139	Maluo				7.76399994	72.46099854	25.31695344	05/12/2013 01:02	35.36666667	0.715842227	44.14676116	-0.2059	0.2142	0.29711353	316.131857	312.0533901	0.198845063	0.197718481	0.021136726	0.4036	-0.1931	0.447416256	-25.56324016	4.078466839	-1849	CM	4
947	214798.0665	863725.5804	5264	132139	Maluo				7.80600023	72.41400146	5.316337376	05/12/2013 03:58	2.316666667	2.294821889	120.3402983	-0.2059	0.2142	0.29711353	316.131857	99.29441353	0.637450525	-0.632041492	-0.082865694	-0.4261	-0.2971	0.519465685	-145.1194245	143.1625566	-1944	CM	4
948	218876.7437	863036.7708	5264	132139	Maluo				7.80000019	72.4509964	1.15268496	05/12/2013 04:58	0.85	1.356099952	116.4003805	-0.2059	0.2142	0.29711353	316.131857	298.9028355	0.376694431	0.334527781	-0.173175801	0.5404	-0.3874	0.664922701	-35.63275579	17.22902149	-1900	CM	4
949	160283.3316	895644.9268	5264	132139	Maluo				8.0909996	71.91799927	67.05579601	07/12/2013 02:17	45.31666667	1.479715984	159.9532461	-0.2638	0.2085	0.336247959	308.3218389	313.5564322	0.411032218	-0.015921232	0.41072375	0.2479	0.2022	0.319903624	39.20815549	5.234593297	-2296	CM	4
950	158421.4264	897430.5991	5264	132139	Maluo				8.10700035	71.90100098	2.579790102	07/12/2013 03:16	0.983333333	2.623515358	92.0646018	-0.2638	0.2085	0.336247959	308.3218389	140.4945338	0.728754266	0.70972083	-0.165466385	0.9735	-0.374	1.042877587	-21.01368191	167.8273051	-2172	CM	4
951	158967.6908	896762.0868	5264	132139	Maluo				8.10099983	71.90599823	0.863315427	07/12/2013 03:33	0.283333333	3.046995626	140.4820198	-0.2638	0.2085	0.336247959	308.3218389	312.5574891	0.846387674	0.693450064	0.485282499	0.9573	0.2768	0.996461859	16.12687432	4.235650195	-2178	CM	4
952	157762.3766	897878.4667	5264	132139	Maluo				8.11100006	71.89499664	1.642889603	07/12/2013 04:17	0.733333333	2.240304004	23.20802623	-0.2638	0.2085	0.336247959	308.3218389	257.3493314	0.622306668	-0.413081308	0.465434659	-0.1493	0.2569	0.297153711	120.1569663	50.97250758	-2210	CM	4
953	155773.3384	897450.8962	5264	132139	Maluo				8.10700035	71.8769989	2.034475341	07/12/2013 05:04	0.783333333	2.597202563	50.10910726	-0.2638	0.2085	0.336247959	308.3218389	31.75192357	0.721445156	-0.092531163	0.715486616	0.1713	0.507	0.535134042	71.33414318	83.43008464	-2352	CM	4
954	156890.4549	899213.7568	5264	132139	Maluo				8.12300014	71.88700104	1.217811972	07/12/2013 05:57	0.716666667	1.699272519	173.6957916	-0.2638	0.2085	0.336247959	308.3218389	289.9934466	0.472020144	-0.471684679	-0.017792688	-0.2079	-0.2263	0.307285568	-132.5722596	18.32839236	-2293	CM	4
955	106403.7627	917907.2213	5264	132139	Maluo				8.28800011	71.4280014	40.76843618	09/12/2013 01:21	36.06666667	1.130363295	81.66130473	-0.1907	0.2519	0.315943191	322.8725868	263.0204588	0.313989804	-0.305515137	0.072457561	-0.1148	-0.1794	0.21303076	-122.6128947	59.85212801	-3778	CM	4
956	102758.3517	917497.1142	5264	132139	Maluo				8.2840004	71.39499664	1.99209147	09/12/2013 06:01	0.866666667	2.298567081	144.1410311	-0.1907	0.2519	0.315943191	322.8725868	306.543706	0.638490856	0.406815267	0.492109654	0.5975	0.2402	0.643991593	21.90083017	16.32888085	-3767	CM	4
957	71210.42973	941175.9217	5264	132139	Maluo				8.49499989	71.10700226	39.44562465	11/12/2013 01:56	43.91666667	0.898192592	35.50359925	-0.0949	0.2018	0.223000561	334.8139189	188.6638069	0.249497942	-0.07286398	0.238621172	0.022	0.0368	0.04291136	59.10114218	146.150112	-3944	CM	4
958	70739.6543	938299.5394	5264	132139	Maluo				8.46899986	71.10299683	3.681037949	11/12/2013 04:27	0.75	4.908050598	70.84319004	-0.0949	0.2018	0.223000561	334.8139189	337.0395775	1.363347388	1.362253846	-0.054594511	1.4572	-0.2564	1.47953894	-9.9793668	2.225658585	-3948	CM	4
959	70416.67964	939078.4645	5264	132139	Maluo				8.47599983	71.09999847	0.843230026	11/12/2013 05:21	0.9	0.936922251	137.9814611	-0.0949	0.2018	0.223000561	334.8139189	255.2749425	0.260256181	-0.08711787	-0.24524224	0.0078	-0.447	0.447109971	-89.00269346	79.53897647	-3944	CM	4
960	64886.69766	937693.7959	5264	132139	Maluo				8.4630003	71.05000305	5.700702394	13/12/2013 04:39	47.3	0.120522249	136.2164917	-0.0949	0.2018	0.223000561	334.8139189	277.4352181	0.033478403	-0.033443226	-0.001534306	0.0615	-0.2033	0.212418867	-73.18282129	57.37870087	-3922	CM	4
961	8247.090996	945625.8499	5264	132139	Maluo				8.52900028	70.53600311	31.24389055	13/12/2013 13:19	7.05	4.431757524	128.4165025	-0.0083	0.1896	0.189781585	357.4933991	54.47010964	1.231043757	-0.693498649	-1.01711767	-0.6852	-1.2067	1.387683222	-119.5887848	56.97671058	-4131	CM	4
962	38830.32389	966788.1502	5264	132139	Maluo				8.72299957	70.81099701	35.03185846	15/12/2013 01:25	35.7	0.981284551	180	-0.0014	0.2492	0.249203933	359.678117	#DIV/0!	0.272579042	0.272579042	0	0.274	-0.2492	0.370358145	-42.2883578		-4035	CM	4
963	38830.32389	966788.1502	5264	132139	Maluo				8.72299957	70.81099701	0	15/12/2013 01:53	0.466666667	0	180	-0.0014	0.2492	0.249203933	359.678117	306.8512036	0	0	0	0.0014	-0.2492	0.249203933	-89.67811698	52.8269134	-4035	CM	4
964	35877.50046	969038.2575	5264	132139	Maluo				8.74300003	70.78399658	3.712431717	15/12/2013 03:37	1.733333333	2.141787529	104.2258861	-0.0014	0.2492	0.249203933	359.678117	297.5773209	0.59494098	-0.137025154	-0.578946351	-0.1356	-0.8281	0.839178504	-99.30074037	62.10079613	-3883	CM	4
965	32479.08161	970850.2485	5264	132139	Maluo				8.75899982	70.75299835	3.409291506	15/12/2013 04:43	0.816666667	4.174642661	154.6338911	-0.0014	0.2492	0.249203933	359.678117	75.80284922	1.159622961	-0.069516927	1.15753739	-0.0681	0.9083	0.91088788	94.28862787	76.12473224	-3864	CM	4
966	35133.38827	971485.5273	5264	132139	Maluo				8.76500034	70.77700043	2.729271495	15/12/2013 05:12	0.483333333	5.64676861	90.04451683	-0.0014	0.2492	0.249203933	359.678117	274.8175339	1.568546836	1.320769011	0.846113702	1.3222	0.5969	1.450667729	24.29753431	84.86058304	-3841	CM	4
967	33811.25722	971611.2248	5264	132139	Maluo				8.76599979	70.76499939	1.328092761	15/12/2013 05:38	0.433333333	3.064829448	111.5421169	-0.0014	0.2492	0.249203933	359.678117	245.1704032	0.851341513	-0.28265352	0.803050036	-0.2813	0.5539	0.621170995	116.922157	114.5077138	-3841	CM	4
968	14185.47708	962855.6569	5264	132139	Maluo				8.68500042	70.58799744	21.49025859	17/12/2013 02:07	44.48333333	0.483108099	40.15711082	-0.0014	0.2492	0.249203933	359.678117	242.0777045	0.134196694	0.038314586	-0.128610829	0.0397	-0.3778	0.379892446	-83.99923986	117.6004125	-4234	CM	4
969	11854.85425	961663.0257	5264	132139	Maluo				8.67399979	70.56700134	2.618047377	17/12/2013 03:14	1.116666667	2.344520039	100.0890318	-0.0014	0.2492	0.249203933	359.678117	206.2919962	0.651255566	-0.650338745	0.034544594	-0.6489	-0.2147	0.683519157	-161.6968616	153.3861208	-4220	CM	4
970	11403.40992	960781.2527	5264	132139	Maluo				8.66600037	70.56300354	0.990618725	17/12/2013 04:06	0.866666667	1.143021606	29.52691072	-0.0014	0.2492	0.249203933	359.678117	140.5320856	0.317506002	0.306288955	-0.083648891	0.3077	-0.3328	0.453277925	-47.24938686	140.8539686	-4214	CM	4
971	12490.59377	959437.8872	5264	132139	Maluo				8.65400028	70.57299805	1.728178164	17/12/2013 04:47	0.683333333	2.529041216	178.3406295	-0.0014	0.2492	0.249203933	359.678117	252.378098	0.702511449	0.388556543	0.585274422	0.39	0.3361	0.514793281	40.75559589	107.300019	-4190	CM	4
972	-6893.010537	953567.8416	5264	132139	Maluo				8.59899998	70.39800262	17.73876661	17/12/2013 13:01	8.066666667	2.199020655	147.8147238	0.0462	0.1518	0.158674762	16.92751306	21.61999703	0.610839071	0.453124705	-0.409636878	0.4069	-0.5614	0.693396772	-54.06571739	4.692483962	-4219	CM	4
973	1632.463848	974205.0716	5264	132139	Maluo				8.78600025	70.47299957	12.15987541	19/12/2013 01:01	34.45	0.35297171	92.72482016	0.04212	0.1996	0.203995722	11.91585302	278.2297747	0.098047697	-0.065413808	-0.073036872	-0.1075	-0.2726	0.293077436	-111.5253357	93.68607836	-4295	CM	4
974	-3762.870016	975047.0568	5264	132139	Maluo				8.79300022	70.4240036	5.460637924	19/12/2013 01:56	0.916666667	5.957059554	155.84801	0.04212	0.1996	0.203995722	11.91585302	48.4617574	1.654738765	-1.268234594	-1.062892937	-1.3104	-1.2625	1.819592695	-136.0657276	36.54590438	-4204	CM	4
975	-2871.368671	975812.5294	5264	132139	Maluo				8.80000019	70.43199921	1.175041677	19/12/2013 04:17	2.35	0.500017735	27.6669663	0.04212	0.1996	0.203995722	11.91585302	270.0000765	0.138893815	-0.062244147	0.124165849	-0.1044	-0.0754	0.128771838	-144.1406887	101.9157766	-4222	CM	4
976	-2981.617991	975813.8771	5264	132139	Maluo				8.80000019	70.43099976	0.110257558	19/12/2013 04:28	0.183333333	0.601404861	170.7425441	0.04212	0.1996	0.203995722	11.91585302	329.3494736	0.167056906	0.020632598	-0.165777881	-0.0215	-0.3654	0.366009158	-93.36561445	42.5663794	-4222	CM	4
977	-3305.582325	976372.4087	5264	132139	Maluo				8.80500031	70.4280014	0.645686017	19/12/2013 05:08	0.666666667	0.968529025	97.53904596	0.04212	0.1996	0.203995722	11.91585302	293.1222171	0.26903584	0.268952565	0.006693351	0.2268	-0.1929	0.297768346	-40.37904642	78.79363589	-4219	CM	4
978	-10328.76639	979453.7991	5264	132139	Maluo				8.83199978	70.36399841	7.016852225	19/12/2013 13:39	7.5	0.935580297	171.7207682	0.04212	0.1996	0.203995722	11.91585302	141.5604017	0.259883416	0.070789887	-0.250056357	0.0287	-0.4497	0.45056942	-86.35178521	129.6445487	-4225	CM	4
979	-4572.118874	972062.2716	5264	132139	Maluo				8.76599979	70.41699982	9.368760293	19/12/2013 15:40	2.016666667	4.645666261	93.7093286	0.04212	0.1996	0.203995722	11.91585302	130.1525119	1.29046285	-0.996747355	-0.819627403	-1.0389	-1.0192	1.455359021	-135.5467446	118.2366589	-4168	CM	4
980	-3917.314979	971499.706	5264	132139	Maluo				8.76099968	70.42299652	0.863277563	19/12/2013 16:10	0.5	1.726555126	64.32346995	0.04212	0.1996	0.203995722	11.91585302	75.80374477	0.479598646	-0.028322177	0.478761648	-0.0704	0.2792	0.287912011	104.1620751	63.88789175	-4180	CM	4
981	-2589.288907	971816.2923	5264	132139	Maluo				8.76399994	70.43499756	1.365239949	19/12/2013 16:50	0.666666667	2.047859924	43.14220295	0.04212	0.1996	0.203995722	11.91585302	236.3049381	0.568849979	-0.124628202	-0.555029828	-0.1667	-0.7546	0.77283319	-102.4602487	135.610915	-4217	CM	4
982	-7482.822634	968659.5	5264	132139	Maluo				8.73499966	70.39099884	5.823401941	21/12/2013 01:04	32.23333333	0.180663969	22.07300047	0.04212	0.1996	0.203995722	11.91585302	243.1563734	0.050184436	-0.035617924	-0.035353092	-0.0777	-0.235	0.247479575	-108.3076093	128.7594796	-4011	CM	4
983	-8370.465379	968226.7378	5264	132139	Maluo				8.73099995	70.38300323	0.987518486	21/12/2013 03:29	2.416666667	0.408628339	113.1603876	0.04212	0.1996	0.203995722	11.91585302	267.2020161	0.113507872	0.033323541	-0.108506122	-0.0088	-0.3081	0.308231667	-91.63535567	104.7138369	-3980	CM	4
984	-15216.28121	967978.4153	5264	132139	Maluo				8.72799969	70.32099915	3.45826165	21/12/2013 05:15	0.766666667	4.510776065	49.85413989	0.04212	0.1996	0.203995722	11.91585302	315.3521643	1.252993351	-1.209686543	-0.326574352	-1.2518	-0.5262	1.357895087	-157.2014262	56.56368868	-3999	CM	4
985	-15543.00865	968315.2879	5264	132139	Maluo				8.73099995	70.31800079	0.469290923	21/12/2013 05:44	0.483333333	0.970946736	169.2534771	0.04212	0.1996	0.203995722	11.91585302	303.3668374	0.269707427	-0.179068953	-0.201683926	-0.2212	-0.4013	0.458206659	-118.8636911	68.54901566	-4006	CM	4
986	-22438.16069	972950.0989	5264	132139	Maluo				8.77200031	70.25499725	8.30810415	21/12/2013 14:04	8.333333333	0.996972498	93.79927177	0.04212	0.1996	0.203995722	11.91585302	92.82233115	0.276936805	-0.262942487	-0.086920899	-0.3051	-0.2865	0.418518036	-136.7951942	80.90647813	-4142	CM	4
987	-17916.88914	972671.2644	5264	132139	Maluo				8.77000046	70.29599762	4.529861495	21/12/2013 15:12	1.133333333	3.996936613	57.67787614	0.04212	0.1996	0.203995722	11.91585302	114.8770008	1.11026017	1.074150347	0.280853481	1.032	0.0813	1.035224017	4.501706657	102.9611477	-4075	CM	4
988	-15283.78169	971418.0328	5264	132139	Maluo				8.75899982	70.31999969	2.916135157	21/12/2013 16:54	1.7	1.715373622	153.619286	0.04212	0.1996	0.203995722	11.91585302	94.61973543	0.476492673	-0.044085598	0.474448867	-0.0862	0.2748	0.288050872	107.4138909	82.70388241	-4037	CM	4
989	-4261.625024	970394.8635	5264	132139	Maluo				8.7510004	70.41999817	11.06954438	23/12/2013 03:42	34.8	0.318090356	72.91697793	0.04212	0.1996	0.203995722	11.91585302	275.4201417	0.088358432	0.034280926	0.081437281	-0.0078	-0.1182	0.118422461	-93.79551769	96.49571133	-4157	CM	4
990	-7787.804831	970770.6663	5264	132139	Maluo				8.75399971	70.38800049	3.546148865	23/12/2013 04:26	0.733333333	4.835657543	96.65596078	0.04212	0.1996	0.203995722	11.91585302	341.7759587	1.343238206	-0.021575423	-1.34306492	-0.0637	-1.5427	1.543979327	-92.36435477	30.1398943	-4036	CM	4
991	-8318.691132	972440.996	5264	132139	Maluo				8.76900005	70.38300323	1.752666939	23/12/2013 05:24	0.966666667	1.81310373	53.82392668	0.04212	0.1996	0.203995722	11.91585302	279.896017	0.503639925	0.405481808	-0.298726761	0.3634	-0.4983	0.616734435	-53.90182527	92.01983602	-4058	CM	4
992	-11512.11587	973035.0638	5264	132139	Maluo				8.77400017	70.35399628	3.427654256	23/12/2013 13:04	6.866666667	0.49917295	117.7688202	0.04212	0.1996	0.203995722	11.91585302	346.6756478	0.138659153	-0.136631223	-0.023627727	-0.1788	-0.2232	0.285976604	-128.6862545	25.24020527	-4039	CM	4
993	-17047.90707	997619.905	5264	132139	Maluo				8.99499989	70.3010025	26.25602064	25/12/2013 01:06	35.9	0.731365477	79.57979187	0.0698	0.1974	0.209377172	19.47342928	322.4534683	0.203157077	-0.095431223	-0.179347929	-0.1652	-0.3767	0.411388331	-113.6809274	57.01996099	-4271	CM	4
994	-17807.36551	998628.055	5264	132139	Maluo				9.00399971	70.29399872	1.262197901	25/12/2013 03:16	2.166666667	0.582552877	59.37689291	0.0698	0.1974	0.209377172	19.47342928	58.72413133	0.161820244	0.160235687	-0.022590173	0.0904	-0.22	0.237853504	-67.65294267	39.25070205	-4253	CM	4
995	-16695.89226	999279.4001	5264	132139	Maluo				9.01000023	70.30400085	6.734317245	25/12/2013 05:00	1.283333333	5.247519931	159.4797572	0.0698	0.1974	0.209377172	19.47342928	45.9749923	1.457644425	1.456315116	0.062237873	1.3865	-0.1352	1.393087567	-5.56779164	26.50156302	-4250	CM	4
996	5059.844505	1019633.153	5264	132139	Maluo				9.1960001	70.49900055	24.4583872	27/12/2013 01:48	44.33333333	0.551692944	170.488464	0.0679	0.2457	0.254909592	15.44831183	341.7946675	0.15324804	0.000405467	-0.153247504	-0.0675	-0.3989	0.404616637	-99.60245927	33.65364435	-4306	CM	4
997	4847.983856	1020301.188	5264	132139	Maluo				9.20199966	70.49700165	0.457011096	27/12/2013 03:57	2	0.228505548	93.25905831	0.0679	0.2457	0.254909592	15.44831183	238.7390764	0.063473763	-0.029680384	0.056106982	-0.0976	-0.1896	0.213230963	-117.2341295	136.7092354	-4306	CM	4
998	4292.365761	1019975.556	5264	132139	Maluo				9.19900036	70.49199677	0.644008977	27/12/2013 04:26	0.483333333	1.332432367	85.50266431	0.0679	0.2457	0.254909592	15.44831183	325.3569529	0.370120102	0.246022515	0.276517291	0.1781	0.0308	0.180768735	9.815676009	50.09135896	-4311	CM	4
999	2777.924895	1022212.737	5264	132139	Maluo				9.21899986	70.47799683	2.812770103	27/12/2013 05:36	0.75	3.750360138	85.70597328	0.0679	0.2457	0.254909592	15.44831183	97.86327459	1.041766705	-0.009680955	-1.041721722	-0.0776	-1.2874	1.289757146	-93.44851447	82.41496276	-4322	CM	4
1000	5197.886195	1021849.412	5264	132139	Maluo				9.2159996	70.5	2.447083581	27/12/2013 06:08	0.533333333	4.588281715	95.5189316	0.0679	0.2457	0.254909592	15.44831183	335.5103418	1.274522699	0.001918771	-1.274521254	-0.066	-1.5202	1.521652452	-92.48521378	39.93797	-4308	CM	4
1001	1341.609088	1030549.065	5264	132139	Maluo				9.29399967	70.46399689	10.61792035	27/12/2013 13:03	6.616666667	1.604723478	35.54125697	0.0679	0.2457	0.254909592	15.44831183	31.66278157	0.445756522	-0.09630014	0.435230008	-0.1642	0.1895	0.250765448	130.9041616	16.21446974	-4327	CM	4
1002	3027.850547	1033189.267	5264	132139	Maluo				9.31799984	70.47899628	3.132742655	27/12/2013 15:35	2.533333333	1.236608943	136.6087117	0.0679	0.2457	0.254909592	15.44831183	320.9027881	0.343502484	-0.306429769	0.155224848	-0.3743	-0.0905	0.385108464	-166.4122553	54.54552369	-4315	CM	4
1003	1510.070722	1035094.198	5264	132139	Maluo				9.33500004	70.46499634	1.888573961	27/12/2013 17:21	0.55	3.433770839	91.74775694	0.0679	0.2457	0.254909592	15.44831183	25.64742129	0.953825233	0.047738736	0.952629828	-0.0202	0.7069	0.707217263	91.63360248	10.19910946	-4301	CM	4
1004	16315.54998	1064735.782	5264	132139	Maluo				9.60400009	70.59600067	33.13345324	29/12/2013 02:25	33.06666667	1.002019755	72.97515003	0.1032	0.1923	0.218241907	28.22074123	313.1149797	0.278338821	0.109084111	0.25607256	0.0059	0.0638	0.064043439	84.72840829	75.10576155	-4360	CM	4
1005	13488.93764	1067433.694	5264	132139	Maluo				9.62800026	70.56999969	3.907488641	29/12/2013 04:01	1.6	2.442180401	112.135365	0.1032	0.1923	0.218241907	28.22074123	141.2172216	0.678383445	0.393643906	-0.552493053	0.2904	-0.7448	0.799421262	-68.69591138	112.9964804	-4391	CM	4
1006	15871.37551	1064408.79	5264	132139	Maluo				9.60099983	70.59200287	4.005319816	29/12/2013 04:55	0.85	4.71214096	62.57176682	0.1032	0.1923	0.218241907	28.22074123	84.20246962	1.308928044	1.157575943	-0.610991458	1.0544	-0.8033	1.325513408	-37.30248377	55.98172839	-4358	CM	4
1007	16972.5472	1064505.583	5264	132139	Maluo				9.60200024	70.60199738	1.105417553	29/12/2013 05:41	0.766666667	1.441848982	162.3349768	0.1032	0.1923	0.218241907	28.22074123	260.2507282	0.400513606	0.329485935	-0.227706318	0.2263	-0.42	0.47708556	-61.68563676	127.970013	-4362	CM	4
1008	10466.07883	1063480.611	5264	132139	Maluo				9.59200001	70.54299927	5.833917837	29/12/2013 13:24	7.666666667	0.760945805	29.22028922	0.1032	0.1923	0.218241907	28.22074123	65.0133248	0.211373835	0.209122981	-0.030764867	0.1059	-0.2231	0.246936454	-64.59916276	36.79258357	-4350	CM	4
1009	14562.25995	1065312.83	5264	132139	Maluo				9.60900021	70.58000183	0.674388999	29/12/2013 15:07	1.216666667	0.554292328	81.16315878	0.1032	0.1923	0.218241907	28.22074123	24.74110008	0.153970091	-0.116307612	0.100892658	-0.2195	-0.0914	0.237779086	-157.3921823	3.479641145	-4369	CM	4
1010	21910.98123	1080631.524	5264	132139	Maluo				9.74800014	70.64499664	16.99017646	31/12/2013 01:27	34.33333333	0.494859509	108.2195656	0.1032	0.1923	0.218241907	28.22074123	304.0897664	0.137460975	-0.000432097	-0.137460296	-0.1036	-0.3298	0.345660909	-107.4461048	84.13097484	-4303	CM	4
1011	20603.40562	1081535.432	5264	132139	Maluo				9.75599957	70.63300323	1.589592162	31/12/2013 02:00	0.55	2.890167567	61.79183934	0.1032	0.1923	0.218241907	28.22074123	113.1333992	0.802824324	-0.333612382	0.730225769	-0.4368	0.5379	0.692942415	129.0776677	84.91265801	-4327	CM	4
1012	22681.25627	1080621.599	5264	132139	Maluo				9.74800014	70.65200043	2.269923527	31/12/2013 03:25	1.416666667	1.602298961	135.5241635	0.1032	0.1923	0.218241907	28.22074123	69.17377443	0.445083045	-0.175728257	0.408923583	-0.2789	0.2166	0.353166744	142.1660746	40.9530332	-4287	CM	4
1013	23565.71603	1080942.898	5264	132139	Maluo				9.7510004	70.66000366	0.941011025	31/12/2013 03:41	0.266666667	3.528791344	180	0.1032	0.1923	0.218241907	28.22074123	#DIV/0!	0.980219818	0.980219818	0	0.877	-0.1923	0.897854694	-12.36725965		-4272	CM	4
1014	23565.71603	1080942.898	5264	132139	Maluo				9.7510004	70.66000366	0	31/12/2013 04:16	0.583333333	0	180	0.1032	0.1923	0.218241907	28.22074123	153.7799385	0	0	0	-0.1032	-0.1923	0.218241907	-118.2207412	125.5591973	-4272	CM	4
1015	23993.99589	1080050.304	5264	132139	Maluo				9.74300003	70.66400146	0.990023853	31/12/2013 05:08	0.866666667	1.142335215	85.62862231	0.1032	0.1923	0.218241907	28.22074123	34.31945272	0.317315338	0.205068836	-0.242148293	0.1019	-0.4344	0.446231531	-76.80376159	6.098711493	-4267	CM	4
1016	32841.4674	1092577.039	5264	132139	Maluo				9.85700035	70.74299622	14.32999532	02/01/2014 01:08	43.83333333	0.326920045	51.8686636	0.0781	0.1741	0.190815146	24.16065908	89.30096984	0.090811124	0.069512884	0.058434743	-0.0086	-0.1157	0.115983578	-94.24591258	65.14031076	-4258	CM	4
1017	42077.33685	1092571.309	5264	132139	Maluo				9.8579998	70.82700348	2.515200988	02/01/2014 03:19	1.3	1.934769991	151.5841132	0.0781	0.1741	0.190815146	24.16065908	191.2240079	0.537436109	0.413452527	-0.3433578	0.3354	-0.5175	0.616622974	-57.0536534	167.0633489	-4273	CM	4
1018	41959.71644	1092018.474	5264	132139	Maluo				9.85299969	70.8259964	0.565209018	02/01/2014 04:27	1.133333333	0.498713839	96.14200267	0.0781	0.1741	0.190815146	24.16065908	35.16167964	0.138531622	-0.01926955	-0.137184892	-0.0974	-0.3113	0.326158111	-107.3696217	11.00102055	-4265	CM	4
1019	42519.53626	1092787.488	5264	132139	Maluo				9.85999966	70.83100128	0.951199581	02/01/2014 04:53	0.433333333	2.195075955	81.80243523	0.0781	0.1741	0.190815146	24.16065908	0	0.609743321	-0.273209895	0.545108494	-0.3513	0.371	0.510946127	133.4378538	24.16065908	-4261	CM	4
1020	42533.37914	1093895.919	5264	132139	Maluo				9.86999989	70.83100128	1.256877388	04/01/2014 01:05	43.86666667	0.02865222	44.5962436	0.0845	0.1498	0.171989215	29.42671242	54.56014817	0.00795895	-0.005056731	-0.006146084	-0.0896	-0.1559	0.179832114	-119.8678933	25.13343575	-4272	CM	4
1021	72120.24843	1114261.888	5264	132139	Maluo				10.05700016	71.09799957	3.249873026	04/01/2014 03:41	1.033333333	3.145038413	176.7497952	0.0917	0.1562	0.181127938	30.41582572	58.87064538	0.873621781	0.837994183	-0.246942838	0.7463	-0.4031	0.848221172	-28.37760384	28.45481967	-3518	CM	4
1022	76212.46613	1116651.399	5264	132139	Maluo				10.07900047	71.13500214	6.796124485	04/01/2014 04:31	0	#DIV/0!	174.5239275	0.0917	0.1562	0.181127938	30.41582572	255.7590767	#DIV/0!	#DIV/0!	#DIV/0!	#DIV/0!	#DIV/0!	#DIV/0!	#DIV/0!	134.656749	-3588	CM	4
1023	69603.43427	1115067.73	5264	132139	Maluo				10.06400013	71.07499695	2.642675805	04/01/2014 04:31	0.833333333	3.171210966	164.2039636	0.0917	0.1562	0.181127938	30.41582572	332.0708236	0.880891935	0.257307071	0.842474731	0.1656	0.6863	0.705973589	76.43315135	58.34500215	-3507	CM	4
1024	68100.69692	1117967.296	5264	132139	Maluo				10.09000015	71.06099701	3.205039611	04/01/2014 06:14	0.85	3.770634836	100.3944174	0.0917	0.1562	0.181127938	30.41582572	28.92933478	1.047398566	-0.198213221	-1.028472301	-0.2899	-1.1847	1.219630328	-103.7511752	1.486490942	-3495	CM	4
1025	71690.93201	1124241.12	5264	132139	Maluo				10.14700031	71.09300232	7.228460853	04/01/2014 13:05	6.85	1.05524976	45.01632268	0.0917	0.1562	0.181127938	30.41582572	33.25872755	0.293124933	0.287704757	0.05610882	0.196	-0.1001	0.220082051	-27.05144219	2.842901836	-3685	CM	4
1026	82194.40358	1139740.72	5264	132139	Maluo				10.28800011	71.18699646	0.453295413	06/01/2014 01:34	0.35	1.295129751	68.63126109	0.0422	0.1377	0.144021283	17.03838129	335.0248195	0.359758264	-0.167409336	-0.31843386	-0.2096	-0.4561	0.501990211	-114.6804226	42.01356183	-3480	CM	4
1027	81232.5427	1141857.645	5264	132139	Maluo				10.30700016	71.1780014	2.325198473	06/01/2014 04:13	2.65	0.877433386	51.10793638	0.0422	0.1377	0.144021283	17.03838129	330.6689657	0.243731496	0.241753666	-0.030987213	0.1996	-0.1687	0.261298758	-40.20859012	46.36941561	-3495	CM	4
1028	80803.18281	1142638.476	5264	132139	Maluo				10.31400013	71.1740036	0.891092753	06/01/2014 04:38	0.416666667	2.138622606	32.46837618	0.0422	0.1377	0.144021283	17.03838129	292.1046847	0.594061835	0.324638048	-0.497513418	0.2824	-0.6352	0.695174322	-66.02839983	84.93369655	-3496	CM	4
1029	80256.70763	1142866.637	5264	132139	Maluo				10.31599998	71.16899872	0.592192925	06/01/2014 05:37	0.983333333	0.602230093	103.4811053	0.0422	0.1377	0.144021283	17.03838129	157.9512935	0.167286137	0.066229159	0.153617545	0.024	0.0159	0.028823059	33.52153475	140.9129122	-3501	CM	4
1044	350313.4742	478307.3069			Nash				4.326111111	73.65111111	5.127	16/06/2016 00:56	19.1833	0.267	118.5293607	0.4829	-0.1885	0.518386593	111.3231861	-0.074089657	-0.00337893	0.074166667	111.9455742	-0.557	0.1851	0.586947432	161.6152581	0.622388118	-1411	LO	30
1045	357060.7512	475592.9059			Nash				4.301666667	73.71194444	1.205	16/06/2016 02:29	1.4167	0.85	141.588755	0.4829	-0.1885	0.518386593	111.3231861	0.185429078	-0.146166049	0.236111111	153.4993935	-0.2975	0.0423	0.300468156	171.9004588	42.17620738	-1406	LO	30
1046	357245.1168	475224.0473			Nash				4.298333333	73.71361111	0.412	16/06/2016 02:39	0.1667	2.474	122.344338	0.4829	-0.1885	0.518386593	111.3231861	0.673499313	0.1366494	0.687222222	209.1803435	0.1906	0.3251	0.376895516	59.62159631	97.85715745	-1581	LO	30
1047	356812.1861	474456.9681			Nash				4.291388889	73.70972222	0.881	16/06/2016 03:43	1.0667	0.826	162.1057839	0.4829	-0.1885	0.518386593	111.3231861	-0.21578351	0.077988654	0.229444444	93.48840547	-0.6987	0.2665	0.747779947	159.1223784	17.8347806	-1684	LO	30
1048	364919.9536	473952.3062			Nash				4.286944444	73.78277778	1.675	17/06/2016 02:06	0.9	1.861	52.40207318	0.4829	-0.1885	0.518386593	111.3231861	0.460408825	-0.2350644	0.516944444	330.3243908	-0.0225	-0.0466	0.051711665	-115.7811107	140.9987953	-2340	LO	30
1049	364673.9923	474382.6585			Nash				4.290833333	73.78055556	0.496	17/06/2016 04:21	2.25	0.22	43.76514842	0.4829	-0.1885	0.518386593	111.3231861	0.035723458	-0.04958228	0.061111111	116.0791929	-0.4472	0.1389	0.4682574	162.7423211	4.756006849	-2339	LO	30
1050	367261.7872	473119.4152			Nash				4.279444444	73.80388889	2.88	17/06/2016 05:10	0.8167	3.526	114.8764371	0.4829	-0.1885	0.518386593	111.3231861	-0.241519854	-0.949199442	0.979444444	123.2358815	-0.7244	-0.7607	1.05045122	-133.6006148	11.91269538	-2368	LO	30
1051	388608.9054	459177.5628			Nash				4.153611111	73.99638889	25.497	18/06/2016 01:34	20.4	1.25	167.2671244	0.4428	-0.317	0.544573999	125.5988311	-0.33704845	0.083436287	0.347222222	131.0833758	-0.7798	0.4004	0.876648633	152.8204256	5.484544693	-2439	LO	30
1052	389317.3079	458562.4851			Nash				4.148055556	74.00277778	0.938	18/06/2016 02:09	0.5833	1.608	89.32844849	0.4428	-0.317	0.544573999	125.5988311	0.102421393	-0.434765419	0.446666667	173.0208452	-0.3404	-0.1178	0.36017536	-160.9152187	47.42201409	-2443	LO	30
1053	390141.4429	451805.4728			Nash				4.086944444	74.01027778	6.807	18/06/2016 04:39	2.5	2.723	38.41760206	0.4428	-0.317	0.544573999	125.5988311	-0.296995188	0.695642156	0.756388889	194.839844	-0.7398	1.0126	1.254089732	126.1503453	69.24101286	-2450	LO	30
1054	389614.801	449840.7465			Nash				4.069166667	74.00555556	2.034	18/06/2016 05:33	0.9	2.26	118.9685084	0.4428	-0.317	0.544573999	125.5988311	-0.528702003	-0.338495392	0.627777778	193.1030752	-0.9715	-0.0215	0.971739776	-178.732484	67.50424408	-2413	LO	30
1055	380654.3016	411802.9674			Nash				3.725	73.92527778	39.079	19/06/2016 01:57	20.4	1.916	139.1278791	0.4329	-0.4155	0.600035549	133.8250745	0.475991988	0.238101073	0.532222222	215.1998819	0.0431	0.6536	0.655020062	86.22794228	81.37480747	-2251	LO	30
1056	379387.2492	410023.3607			Nash				3.708888889	73.91388889	2.032	19/06/2016 04:20	2.35	0.865	142.3259053	0.4329	-0.4155	0.600035549	133.8250745	-0.029194177	0.238497611	0.240277778	157.4224393	-0.4621	0.654	0.800777063	125.2438275	23.59736485	-2227	LO	30
1057	380002.4715	408548.5487			Nash				3.695555556	73.91944444	1.598	19/06/2016 05:19	0.9833	1.625	99.62125916	0.4329	-0.4155	0.600035549	133.8250745	0.378310209	-0.246238329	0.451388889	311.3698908	-0.0546	0.1693	0.177847009	107.8754012	177.5448164	-2268	LO	30
1058	374917.635	413007.8199			Nash				3.735833333	73.87361111	9.238	20/06/2016 01:37	10.1833	0.907	21.37044468	0.4329	-0.4155	0.600035549	133.8250745	0.23412961	0.093055515	0.251944444	108.4712472	-0.1988	0.5086	0.546020493	111.3481867	25.35382731	-2070	LO	30
1059	375842.7555	412699.5393			Nash				3.733055556	73.88194444	0.975	20/06/2016 02:18	0.6833	1.427	124.8138289	0.4329	-0.4155	0.600035549	133.8250745	0.115389778	-0.379222033	0.396388889	41.00993487	-0.3175	0.0363	0.319576019	173.4817864	92.8151396	-2091	LO	30
1060	380662.1469	418190.5444			Nash				3.782777778	73.92527778	7.306	20/06/2016 04:07	1.8167	4.022	113.9418619	0.4329	-0.4155	0.600035549	133.8250745	0.10201517	1.112554897	1.117222222	126.2197543	-0.3309	1.5281	1.563469392	102.2181841	7.605320148	-2231	LO	30
1061	411735.7181	395526.0083			Nash				3.578055556	74.20527778	38.461	21/06/2016 01:29	21.3667	1.8	155.2653753	0.4193	0.4265	0.598092585	44.51227282	-0.403095704	-0.295827404	0.5	130.2075946	-0.8224	-0.7223	1.094573695	-138.7064838	85.69532175	-2575	LO	30
1062	420615.4946	388057.059			Nash				3.510555556	74.28527778	11.603	21/06/2016 03:43	2.2333	5.195	63.91567843	0.4193	0.4265	0.598092585	44.51227282	-0.452022492	-1.370432415	1.443055556	110.7389549	-0.8713	-1.7969	1.997040057	-115.8684875	66.22668208	-2583	LO	30
1063	441992.8099	379998.164			Nash				3.437777778	74.47777778	22.846	21/06/2016 09:45	6.0333	3.787	57.02367272	0.3854	-0.3441	0.516660401	131.7597088	0.675537718	-0.806372064	1.051944444	185.1212371	0.2901	-0.4623	0.545779586	-57.88621582	53.36152827	-2594	LO	30
1064	440657.9474	365291.111			Nash				3.304722222	74.46583333	14.768	21/06/2016 14:15	4.5	3.282	173.7874857	0.3854	-0.3441	0.516660401	131.7597088	0.78412087	-0.465070503	0.911666667	172.2167475	0.3987	-0.121	0.416667967	-16.87761191	40.45703862	-2572	LO	30
1065	445578.712	329394.6095			Nash				2.98	74.51027778	36.232	22/06/2016 02:23	12.1333	2.986	115.8193946	0.4468	-0.2339	0.504320781	117.6320776	-0.751335003	-0.351388388	0.829444444	193.2350942	-1.1981	-0.1175	1.203881642	-174.3995158	75.60301663	-2383	LO	30
1066	443444.6278	320399.0639			Nash				2.898611111	74.49111111	9.245	22/06/2016 04:18	1.9167	4.824	89.01206007	0.3515	-0.2271	0.418481374	122.8660252	-1.29370465	-0.349182299	1.34	193.4089307	-1.6452	-0.1221	1.649727986	-175.7561486	70.54290554	-2456	LO	30
1067	431936.3402	272535.3016			Nash				2.465555556	74.38777778	47.529	23/06/2016 02:58	22.05	2.156	134.9916643	0.3391	0.0428	0.34179036	82.80636847	0.592082893	0.090031935	0.598888889	215.5128025	0.253	0.0472	0.25735423	10.57537534	132.706434	-2271	LO	30
1068	431318.2801	271675.8426			Nash				2.457777778	74.38222222	1.059	23/06/2016 03:51	0.8833	1.198	48.12236543	0.3391	0.0428	0.34179036	82.80636847	0.287204596	-0.168090956	0.332777778	191.0604798	-0.0519	-0.2109	0.217182246	-103.824497	108.2541113	-2263	LO	30
1069	430761.071	268851.2249			Nash				2.432222222	74.37722222	2.201	23/06/2016 05:31	0.9	2.446	84.09444273	0.3391	0.0428	0.34179036	82.80636847	-0.018617187	-0.679189335	0.679444444	185.84598	-0.3577	-0.722	0.805748215	-116.3565976	103.0396115	-2229	LO	30
1070	427007.6668	232590.0402			Nash				2.104166667	74.34361111	36.455	24/06/2016 00:54	19.3833	1.881	39.27972615	0.4028	0.0632	0.407727949	81.08289537	0.182348311	0.489648183	0.5225	258.4317022	-0.2205	0.4264	0.480059371	117.336629	177.3488068	-2279	LO	30
1071	413568.5364	229863.3756			Nash				2.079444444	74.22277778	1.321	24/06/2016 05:06	0.85	1.554	159.9758037	0.4028	0.0632	0.407727949	81.08289537	0.305123138	0.305345675	0.431666667	208.5947581	-0.0977	0.2421	0.261103997	111.968191	127.5118628	-2357	LO	30
1072	413011.973	228850.3501			Nash				2.070277778	74.21777778	1.156	24/06/2016 05:57	0.85	1.36	172.6175528	0.4028	0.0632	0.407727949	81.08289537	0.306748279	-0.220502931	0.377777778	191.1542236	-0.0961	-0.2837	0.299521763	-108.7042719	110.0713282	-2348	LO	30
1073	408521.4012	206283.4621			Nash				1.866111111	74.1775	23.009	25/06/2016 01:04	19.1167	1.204	137.4368529	0.4028	0.0632	0.407727949	81.08289537	-0.092565142	0.321379497	0.334444444	81.86558423	-0.4954	0.2582	0.558608339	152.4719122	0.782688867	-2397	LO	30
1074	408737.6914	206314.0674			Nash				1.866388889	74.17944444	0.218	25/06/2016 01:13	0.15	1.456	68.97433164	0.4028	0.0632	0.407727949	81.08289537	0.287886276	-0.284071823	0.404444444	185.0265088	-0.1149	-0.3473	0.365790764	-108.3095993	103.9436134	-2396	LO	30
1075	408396.0488	202475.9389			Nash				1.831666667	74.17638889	3.853	25/06/2016 04:46	3.55	1.085	34.37319922	0.4028	0.0632	0.407727949	81.08289537	0.268101806	0.137683275	0.301388889	215.1892786	-0.1347	0.0745	0.153919985	151.0589785	134.1063832	-2395	LO	30
1076	392255.791	179760.4665			Nash				1.626111111	74.03138889	26.65	26/06/2016 04:25	22.8167	1.168	111.3757396	0.3312	0.016	0.331586248	87.23423817	0.161820756	-0.281208535	0.324444444	229.2787025	-0.1694	-0.2972	0.342085138	-119.6788299	142.0444644	-1103	LO	30
1077	386938.3862	175218.3119			Nash				1.585	73.98361111	6.319	26/06/2016 08:52	3.5667	1.772	85.58532617	0.3312	0.016	0.331586248	87.23423817	0.484830384	-0.084983615	0.492222222	299.2069984	0.1536	-0.101	0.183847723	-33.31753411	148.0272398	-2309	LO	30
1078	385887.9776	175802.2814			Nash				1.590277778	73.97416667	1.202	26/06/2016 10:34	1.7	0.707	148.6859029	0.3312	0.016	0.331586248	87.23423817	-0.038332667	0.192611532	0.196388889	201.3300905	-0.3695	0.1766	0.409568096	154.4553662	114.0958524	-2335	LO	30
1079	382793.7546	167942.5293			Nash				1.519166667	73.94638889	8.447	27/06/2016 02:08	15.5667	0.543	162.1347759	0.3312	0.016	0.331586248	87.23423817	0.024935616	0.148757889	0.150833333	50.89617328	-0.3063	0.1328	0.333800135	156.5644841	36.33806488	-2350	LO	30
1080	383288.4146	168341.4951			Nash				1.522777778	73.95083333	0.636	27/06/2016 03:14	1.1	0.578	156.0239862	0.3312	0.016	0.331586248	87.23423817	-0.030735886	0.157586141	0.160555556	138.5020626	-0.3619	0.1416	0.38864408	158.634999	51.26782441	-2347	LO	30
1081	386377.1818	164870.0172			Nash				1.491388889	73.97861111	4.923	27/06/2016 08:45	2.85	1.727	46.77795763	0.3312	0.016	0.331586248	87.23423817	-0.462353936	0.127915003	0.479722222	149.9601696	-0.7936	0.1119	0.801406774	171.9725111	62.72593142	-2351	LO	30
1082	395487.4556	149205.3201			Nash				1.349722222	74.06055556	18.121	28/06/2016 01:19	16.5667	1.094	90.73529059	0.3778	0.0719	0.384580876	79.22476197	-0.302463783	-0.029395858	0.303888889	168.4429326	-0.6803	-0.1013	0.687764252	-171.5305054	89.21817062	-2288	LO	30
1083	395765.0857	147854.1009			Nash				1.3375	74.06305556	1.379	28/06/2016 01:51	0.5333	2.586	125.199472	0.3778	0.0719	0.384580876	79.22476197	-0.648715783	-0.308497344	0.718333333	80.13132435	-1.0265	-0.3804	1.094731379	-159.6667374	0.906562387	-2294	LO	30
1084	397897.6967	148221.7782			Nash				1.340833333	74.08222222	2.164	28/06/2016 02:57	1.1	1.967	69.23032992	0.3778	0.0719	0.384580876	79.22476197	-0.189842997	0.512347982	0.546388889	238.8708004	-0.5676	0.4404	0.718479643	142.1912452	159.6460384	-2307	LO	30
1085	396259.3401	147239.7716			Nash				1.331944444	74.0675	1.91	28/06/2016 03:47	0.8333	2.292	170.9464647	0.3778	0.0719	0.384580876	79.22476197	0.154130516	-0.617728281	0.636666667	122.7422037	-0.2237	-0.6896	0.724993244	-107.9696102	43.51744174	-2305	LO	30
1086	396691.9134	146963.2451			Nash				1.329444444	74.07138889	0.513	28/06/2016 04:35	0.8	0.642	120.2561745	0.3778	0.0719	0.384580876	79.22476197	-0.177309417	0.019082677	0.178333333	130.9479154	-0.5551	-0.0528	0.557616476	-174.564807	51.72315346	-2307	LO	30
1087	399256.2587	144751.4021			Nash				1.309444444	74.09444444	3.386	28/06/2016 05:28	0.8833	3.834	177.1461014	0.3778	0.0719	0.384580876	79.22476197	0.931173553	-0.516856668	1.065	298.8738015	0.5534	-0.5888	0.807995484	-46.77445173	140.3509604	-2379	LO	30
1088	396846.1077	146072.6841			Nash				1.321388889	74.07277778	2.749	28/06/2016 06:19	0.85	3.234	172.650077	0.3778	0.0719	0.384580876	79.22476197	0.420610842	-0.793781643	0.898333333	172.7649386	0.0428	-0.8657	0.866739566	-87.16883925	93.54017667	-2320	LO	30
1089	397092.6368	144138.0524			Nash				1.303888889	74.075	1.95	28/06/2016 08:28	2.15	0.907	72.5135331	0.3778	0.0719	0.384580876	79.22476197	0.201660668	-0.151026416	0.251944444	172.3242144	-0.1761	-0.2229	0.284114856	-128.3130815	93.09945248	-2360	LO	30
1090	398788.1229	131609.0466			Nash				1.190555556	74.09027778	12.643	29/06/2016 00:57	16.4833	0.767	162.2687019	0.4367	0.0175	0.437050501	87.70519822	0.209110459	0.04081036	0.213055556	184.0550405	-0.2276	0.0233	0.228780182	174.1519977	96.3498423	-2418	LO	30
1091	397887.8375	119050.232			Nash				1.076944444	74.08222222	0.715	29/06/2016 01:48	0.7167	0.998	136.6722521	0.4905	0.0464	0.492689771	84.59605219	0.006767692	-0.277139602	0.277222222	248.6260141	-0.4837	-0.3235	0.581957747	-146.2238039	164.0299619	-2331	LO	30
1092	397176.8626	118774.0845			Nash				1.074444444	74.07583333	0.763	29/06/2016 02:31	0.7167	1.064	179.4316945	0.4905	0.0464	0.492689771	84.59605219	-0.228447304	-0.187523107	0.295555556	155.2861144	-0.7189	-0.2339	0.756045796	-161.9767223	70.69006226	-2339	LO	30
1093	398968.4121	114904.4933			Nash				1.039444444	74.09194444	4.264	29/06/2016 04:18	1.7833	2.391	89.95058075	0.4905	0.0464	0.492689771	84.59605219	-0.662343224	-0.049181442	0.664166667	193.5984399	-1.1528	-0.0956	1.156798734	-175.2604861	109.0023877	-2383	LO	30
1094	398504.2387	113000.805			Nash				1.022222222	74.08777778	1.959	29/06/2016 05:11	0.8833	2.218	50.44095492	0.4905	0.0464	0.492689771	84.59605219	0.60958188	0.089458552	0.616111111	240.6507335	0.1191	0.0431	0.126627537	19.87937084	156.0546814	-2390	LO	30
1095	391301.2275	108980.257			Nash				0.985833333	74.02305556	2.36	29/06/2016 09:57	1.6333	1.445	75.40454045	0.4905	0.0464	0.492689771	84.59605219	-0.261909845	0.304164878	0.401388889	194.5324632	-0.7524	0.2578	0.795338486	161.0892717	109.936411	-2328	LO	30
1096	390868.0068	107322.1843			Nash				0.970833333	74.01916667	1.714	29/06/2016 11:48	1.85	0.926	110.0747687	0.4905	0.0464	0.492689771	84.59605219	0.036414085	-0.254631667	0.257222222	235.9420146	-0.4541	-0.301	0.544806464	-146.4580143	151.3459624	-2322	LO	30
1097	374172.733	96118.65226			Nash				0.869444444	73.86916667	20.106	01/07/2016 01:14	13.4333	1.497	165.6239802	0.4905	0.0464	0.492689771	84.59605219	-0.08636023	-0.406766852	0.415833333	267.7091875	-0.5769	-0.4532	0.733572028	-141.8477156	176.8868647	-2233	LO	30
1098	373399.9163	96088.17557			Nash				0.869166667	73.86222222	0.773	01/07/2016 01:24	0.1667	4.641	70.72602393	0.4905	0.0464	0.492689771	84.59605219	0.83363134	0.983366403	1.289166667	293.9649559	0.3431	0.937	0.997820203	69.88650142	150.6310963	-2244	LO	30
1099	373121.7425	96211.0954			Nash				0.870277778	73.85972222	0.304	01/07/2016 01:55	0.5167	0.589	30.4912851	0.4905	0.0464	0.492689771	84.59605219	-0.153793364	-0.055822905	0.163611111	55.09429544	-0.6443	-0.1022	0.652352253	-170.9846576	29.50175674	-2244	LO	30
1100	374451.2475	97131.96124			Nash				0.878611111	73.87166667	1.617	01/07/2016 03:35	1.6667	0.97	177.3527169	0.4905	0.0464	0.492689771	84.59605219	-0.264955232	-0.048979931	0.269444444	290.1385404	-0.7555	-0.0954	0.761452519	-172.8041999	154.4575118	-2244	LO	30
1101	373523.9843	97470.04079			Nash				0.881666667	73.86333333	0.987	01/07/2016 04:21	0.7667	1.287	145.3777621	0.4905	0.0464	0.492689771	84.59605219	0.293916088	0.203518017	0.3575	26.56251568	-0.1966	0.1571	0.25165712	141.3667015	58.03353651	-2259	LO	30
1102	373585.8467	97592.85766			Nash				0.882777778	73.86388889	0.138	01/07/2016 05:11	0.8333	0.165	56.670919	0.4905	0.0464	0.492689771	84.59605219	-0.03071506	-0.034018811	0.045833333	173.9866118	-0.5212	-0.0804	0.527382522	-171.2289389	89.39055964	-2259	LO	30
1103	375589.9876	78644.95964			Nash				0.711388889	73.88194444	19.054	03/07/2016 00:56	19.75	0.965	51.58276396	0.5339	0.07259	0.538812136	82.25743895	-0.18728614	-0.191775083	0.268055556	148.8930205	-0.7212	-0.2644	0.768113498	-159.8685873	66.6355816	-1977	LO	30
1104	376671.5281	76863.5987			Nash				0.695277778	73.89166667	1.38	03/07/2016 02:02	0.9167	1.505	144.6444108	0.5339	0.07259	0.538812136	82.25743895	-0.091248589	-0.407975664	0.418055556	255.1536547	-0.6251	-0.4806	0.788513865	-142.4497153	172.8962158	-1980	LO	30
1105	374105.5547	76188.61239			Nash				0.689166667	73.86861111	1.02	03/07/2016 04:29	1.9	0.537	83.09363698	0.5339	0.07259	0.538812136	82.25743895	0.052971614	-0.139444263	0.149166667	110.0573131	-0.4809	-0.212	0.525595511	-156.208022	27.79987412	-1987	LO	30
1106	376052.9384	75481.85381			Nash				0.682777778	73.88611111	2.072	03/07/2016 05:21	0.8667	2.39	151.8856129	0.5339	0.07259	0.538812136	82.25743895	-0.63895766	-0.180226427	0.663888889	143.1321543	-1.1729	-0.2528	1.199796332	-167.835678	60.87471531	-1988	LO	30
1107	376145.6499	75358.99768			Nash				0.681666667	73.88694444	0.154	03/07/2016 06:11	0.8333	0.185	128.3918125	0.5339	0.07259	0.538812136	82.25743895	0.003983845	-0.051234235	0.051388889	179.4577893	-0.5299	-0.1238	0.54419075	-166.8478159	97.20035035	-1988	LO	30
1108	376509.956	36420.39051			Nash				0.329444444	73.89027778	38.94	05/07/2016 02:01	19.8333	1.963	119.5304519	0.3325	0.0692	0.339624631	78.2434097	0.424369648	0.342400725	0.545277778	127.0202108	0.0919	0.2732	0.288233705	71.41366915	48.77680105	-2412	LO	30
1109	380281.2765	33594.81796			Nash				0.303888889	73.92416667	2.303	05/07/2016 03:58	1.8167	1.268	137.3758845	0.3325	0.0692	0.339624631	78.2434097	0.316872027	0.153794059	0.352222222	120.9640669	-0.0156	0.0846	0.08602551	100.4668573	42.7206572	-2363	LO	30
1110	382136.05	32489.14373			Nash				0.293888889	73.94083333	2.159	05/07/2016 04:40	0.7	3.085	112.2481178	0.3325	0.0692	0.339624631	78.2434097	-0.388493229	-0.763823797	0.856944444	303.622393	-0.721	-0.833	1.101707711	-130.876626	134.6210167	-2358	LO	30
1111	376138.978	36451.14055			Nash				0.329722222	73.88694444	6.496	07/07/2016 01:04	19.5833	0.332	108.0189206	0.3325	0.0692	0.339624631	78.2434097	-0.074538352	-0.054304441	0.092222222	271.735814	-0.407	-0.1235	0.425362865	-163.121042	166.5075957	-2428	LO	30
1112	373078.3816	36543.61383			Nash				0.330555556	73.85944444	3.062	07/07/2016 01:43	0.65	4.711	90.99354645	0.3325	0.0692	0.339624631	78.2434097	-0.58635505	1.169893497	1.308611111	270.0000008	-0.9189	1.1007	1.433813369	129.85501	168.2434089	-2499	LO	30
1113	373047.4671	36543.61738			Nash				0.330555556	73.85916667	0.031	07/07/2016 01:45	0.0333	0.927	69.13107077	0.3325	0.0692	0.339624631	78.2434097	0.080078072	-0.244732001	0.2575	316.9755074	-0.2524	-0.3139	0.402827669	-128.801565	121.2679023	-2499	LO	30
1114	370450.9009	39307.74523			Nash				0.355555556	73.83583333	3.792	07/07/2016 03:15	1.5	2.528	90.95186961	0.3325	0.0692	0.339624631	78.2434097	0.683141363	0.162585141	0.702222222	356.1628382	0.3506	0.0934	0.362863817	14.91322779	82.08057152	-2559	LO	30
1115	370111.5079	44344.09996			Nash				0.401111111	73.83277778	2.403	07/07/2016 04:45	0.6167	3.896	139.6251117	0.3325	0.0692	0.339624631	78.2434097	0.729472607	-0.799421449	1.082222222	355.0980711	0.397	-0.8686	0.955034278	-65.4389115	83.14533865	-2506	LO	30
1116	363086.2823	125972.2544			Nash				1.139444444	73.76944444	81.323	09/07/2016 01:58	20.1833	4.029	147.5596991	0.2864	0.0518	0.291046732	79.74797691	-0.354954681	1.061386453	1.119166667	138.371953	-0.6414	1.0096	1.196077185	122.426356	58.62397605	-1131	LO	30
1117	363333.4519	125695.7587			Nash				1.136944444	73.77166667	0.371	09/07/2016 02:15	0.2833	1.309	96.51056296	0.2864	0.0518	0.291046732	79.74797691	0.07308012	-0.356191432	0.363611111	354.5607549	-0.2133	-0.408	0.460393722	-117.6029903	85.18722203	-1088	LO	30
1118	363148.8172	127630.5697			Nash				1.154444444	73.77	1.944	09/07/2016 04:13	1.9667	0.988	115.2252956	0.2864	0.0518	0.291046732	79.74797691	-0.033509798	0.272390981	0.274444444	38.04131529	-0.3199	0.2206	0.388590607	145.4121375	41.70666162	-1259	LO	30
1119	363705.5134	128336.659			Nash				1.160833333	73.775	0.899	09/07/2016 05:01	0.8	1.124	42.77717974	0.2864	0.0518	0.291046732	79.74797691	0.180696491	-0.254620294	0.312222222	348.6923937	-0.1057	-0.3064	0.324139828	-109.032514	91.05558321	-1234	LO	30
1120	363489.6085	129411.6029			Nash				1.170555556	73.77305556	1.096	09/07/2016 05:53	0.8667	1.265	20.12214495	0.2864	0.0518	0.291046732	79.74797691	-0.013926272	0.351112817	0.351388889	100.9559318	-0.3003	0.2993	0.424009472	135.096836	21.20795491	-1566	LO	30
1121	367322.1647	128672.9188			Nash				1.163888889	73.8075	3.903	09/07/2016 09:42	3.8167	1.023	110.9729996	0.2864	0.0518	0.291046732	79.74797691	-0.071666208	0.27498118	0.284166667	301.206268	-0.3581	0.2232	0.421925643	148.0648842	138.541709	-671	LO	30
1122	362934.0628	131315.8707			Nash				1.187777778	73.76805556	5.123	09/07/2016 11:32	1.8333	2.794	172.1874307	0.2864	0.0518	0.291046732	79.74797691	0.502841642	0.591184184	0.776111111	7.452617711	0.2164	0.5394	0.581190401	68.13561903	72.2953592	-1936	LO	30
1123	363368.2842	134601.6503			Nash				1.2175	73.77194444	3.314	09/07/2016 15:58	4.4333	0.748	57.32477405	0.2668	0.0355	0.269151426	82.42083057	-0.088006085	0.188219377	0.207777778	332.8046139	-0.3548	0.1527	0.386277836	156.7114794	109.6162166	-2084	LO	30
1124	357686.2326	145598.7035			Nash				1.316944444	73.72083333	6.174	11/07/2016 04:27	3.2833	1.88	106.8560755	-0.1932	-0.049	0.199316934	255.7685417	0.472003174	0.2234481	0.522222222	190.0888197	0.6652	0.2724	0.718834633	22.27259601	65.67972195	-2262	LO	30
1125	352882.3566	118851.7915			Nash				1.075	73.67777778	27.175	13/07/2016 01:48	21.35	1.273	158.588948	-0.2163	-0.0672	0.226498411	252.7410457	-0.106323366	-0.33724792	0.353611111	261.5222039	0.11	-0.27	0.29158316	-67.84145901	8.781158228	-2189	LO	30
1126	346452.033	117902.5691			Nash				1.066388889	73.62	5.83	13/07/2016 04:33	2.15	2.712	47.02214883	-0.2163	-0.0672	0.226498411	252.7410457	0.74707486	0.096903379	0.753333333	83.58782449	0.9634	0.1641	0.977251779	9.667099328	169.1532212	-2139	LO	30
1127	349203.4477	118208.462			Nash				1.069166667	73.64472222	2.768	13/07/2016 05:23	0.8333	3.322	149.7692326	-0.2163	-0.0672	0.226498411	252.7410457	0.383512704	-0.839307353	0.922777778	9.460777503	0.5998	-0.7721	0.977714194	-52.15810137	116.7197318	-2164	LO	30
1128	349234.4424	118392.7175			Nash				1.070833333	73.645	0.187	13/07/2016 06:09	0.7667	0.244	117.8086173	-0.2163	-0.0672	0.226498411	252.7410457	-0.015445486	0.065994425	0.067777778	251.5621175	0.2009	0.1332	0.241004752	33.54990285	1.178928224	-2164	LO	30
1129	349048.9366	118331.3765			Nash				1.070277778	73.64333333	0.195	13/07/2016 08:57	2.8	0.07	35.63283858	-0.2163	-0.0672	0.226498411	252.7410457	0.000588412	0.019435539	0.019444444	0.494875189	0.2169	0.0866	0.233551493	21.77411593	107.7538295	-2164	LO	30
1130	349179.2513	132550.773			Nash				1.198888889	73.64444444	14.22	15/07/2016 01:15	16.3	0.872	67.36574805	-0.509	-0.1929	0.544326566	249.2443745	0.23321345	-0.065445334	0.242222222	336.8060453	0.7422	0.1275	0.753077351	9.743931591	87.56167074	-1320	LO	30
1131	349086.6232	132765.8			Nash				1.200833333	73.64361111	0.234	15/07/2016 01:52	0.6167	0.38	113.3380758	-0.509	-0.1929	0.544326566	249.2443745	-0.099098387	-0.036352236	0.105555556	48.80770696	0.4099	0.1565	0.438778458	20.90262986	159.5633324	-1298	LO	30
1132	350076.2206	133625.2319			Nash				1.208611111	73.6525	1.311	15/07/2016 02:26	0.5667	2.313	127.5979074	-0.509	-0.1929	0.544326566	249.2443745	0.064304238	0.639273975	0.6425	245.6090886	0.5733	0.8322	1.01054009	55.43612912	3.635285913	-1110	LO	30
1133	347757.3259	132582.1921			Nash				1.199166667	73.63166667	2.543	15/07/2016 03:42	1.2667	2.007	66.56340284	-0.509	-0.1929	0.544326566	249.2443745	-0.311775923	-0.46217099	0.5575	67.03152304	0.1972	-0.2693	0.33377268	-53.7795672	177.7871485	-1529	LO	30
1134	349581.4995	133349.074			Nash				1.206111111	73.64805556	1.979	15/07/2016 05:25	1.7167	1.153	78.87276648	-0.509	-0.1929	0.544326566	249.2443745	-0.046552952	0.316876439	0.320277778	12.88511145	0.4624	0.5098	0.68827995	47.78704971	123.6407369	-1203	LO	30
1135	351254.3761	140596.1265			Nash				1.271666667	73.66305556	7.438	15/07/2016 10:12	4.7833	1.555	71.93060982	-0.509	-0.1929	0.544326566	249.2443745	-0.386547224	-0.19276215	0.431944444	180.6435984	0.1225	0.0001	0.122452853	0.06450006	68.6007761	-884	LO	30
1136	351222.063	137862.8321			Nash				1.246944444	73.66277778	2.733	15/07/2016 11:43	1.5167	1.802	135.8843168	-0.509	-0.1929	0.544326566	249.2443745	-0.433965267	0.249459438	0.500555556	37.11463691	0.075	0.4424	0.448678151	80.37289967	147.8702624	-817	LO	30
1137	382057.2874	178291.5913			Nash				1.612777778	73.93972222	50.846	17/07/2016 01:25	13.7	3.711	160.9774519	-0.4512	-0.2691	0.525353452	239.187745	1.022502822	0.130787385	1.030833333	356.0564069	1.4737	0.3999	1.526993755	15.18157635	116.8686618	-2337	LO	30
1138	381934.6093	180072.739			Nash				1.628888889	73.93861111	1.237	17/07/2016 03:08	1.65	0.75	97.85136861	-0.4512	-0.2691	0.525353452	239.187745	0.03222275	-0.205826315	0.208333333	34.86683595	0.4834	0.0633	0.487546013	7.456875159	155.6790909	-2332	LO	30
1139	388552.5204	189496.6398			Nash				1.714166667	73.99805556	11.515	17/07/2016 15:41	12.55	0.918	23.58923308	-0.4512	-0.2691	0.525353452	239.187745	0.169312439	-0.19067852	0.255	46.86238319	0.6205	0.0784	0.625448331	7.202956408	167.6746382	-2272	LO	30
1140	408985.8846	208494.0972			Nash				1.886111111	74.18166667	27.9	19/07/2016 01:07	9.4333	2.958	34.71179591	-0.3678	-0.365	0.518171632	225.2189239	-0.664346066	0.483508444	0.821666667	62.3548046	-0.2965	0.8485	0.898835997	109.2640613	162.8641193	-2375	LO	30
1141	413590.4767	210887.053			Nash				1.907777778	74.22305556	3.016	19/07/2016 04:10	3	1.005	87.24549124	-0.3678	-0.365	0.518171632	225.2189239	0.167169728	0.223580656	0.279166667	145.6198945	0.535	0.5886	0.795373999	47.73183293	79.59902932	-2368	LO	30
1142	416739.843	206310.4984			Nash				1.866388889	74.25138889	5.555	19/07/2016 09:33	5.3833	1.032	161.964724	-0.3678	-0.365	0.518171632	225.2189239	0.129919323	0.255536196	0.286666667	120.3154899	0.4977	0.6205	0.795480795	51.26761724	104.903434	-2377	LO	30
1143	419118.2657	204927.7484			Nash				1.853888889	74.27277778	2.751	19/07/2016 15:03	5.5	0.5	90.51556726	-0.3678	-0.365	0.518171632	225.2189239	0.032521361	0.135027718	0.138888889	120.0814783	0.4003	0.5	0.640534863	51.31929394	105.1374456	-2346	LO	30
1144	419705.1547	204589.747			Nash				1.850833333	74.27805556	0.677	19/07/2016 16:39	1.6	0.423	55.78843895	-0.3678	-0.365	0.518171632	225.2189239	0.116746249	0.013287711	0.1175	115.0194119	0.4845	0.3783	0.614724866	37.97933874	110.199512	-2344	LO	30
1145	434934.4556	197522.0529			Nash				1.786944444	74.415	2.331	21/07/2016 02:03	0.9167	2.543	109.7615735	0.0721	-0.5209	0.525866162	172.1195173	-0.672222559	0.217030168	0.706388889	124.8698095	-0.7443	0.7379	1.048120701	135.2470933	47.24970785	-2366	LO	30
1146	441143.3768	193221.5541			Nash				1.748055556	74.47083333	1.39	21/07/2016 03:19	0.6167	2.255	143.822496	0.0721	-0.5209	0.525866162	172.1195173	0.190073226	0.596854429	0.626388889	107.5870634	0.118	1.1178	1.12396292	83.9750315	64.53245392	-2122	LO	30
1147	444263.6804	192238.162			Nash				1.739166667	74.49888889	3.272	21/07/2016 05:00	1.6833	1.944	166.3000236	0.0721	-0.5209	0.525866162	172.1195173	-0.481670316	0.244118223	0.54	131.30979	-0.5538	0.765	0.944412222	125.8994829	40.80972728	-2189	LO	30
1148	449854.8216	187354.8124			Nash				1.695	74.54916667	7.423	21/07/2016 10:52	5.8667	1.265	62.23529468	0.0721	-0.5209	0.525866162	172.1195173	0.058549191	0.346476757	0.351388889	163.9948303	-0.0136	0.8674	0.867482601	90.89504474	8.124686964	-2319	LO	30
1149	461434.7956	147222.859			Nash				1.331944444	74.65333333	41.769	23/07/2016 01:09	14.2833	2.924	75.52657047	0.0303	-0.5447	0.545542097	176.8160918	0.025212371	-0.811830816	0.812222222	78.9733795	-0.0051	-0.2671	0.26717926	-91.09109244	97.84271235	-2478	LO	30
1150	463814.3068	147683.0866			Nash				1.336111111	74.67472222	2.424	23/07/2016 01:40	0.5167	4.691	72.6635581	0.0303	-0.5447	0.545542097	176.8160918	-0.438188926	-1.2271692	1.303055556	205.0110938	-0.4685	-0.6825	0.827795919	-124.4681045	28.19500195	-2473	LO	30
1151	462948.8059	145840.9938			Nash				1.319444444	74.66694444	2.035	23/07/2016 02:02	0.3667	5.551	178.1144841	0.0303	-0.5447	0.545542097	176.8160918	-1.487610206	0.405719785	1.541944444	99.69103496	-1.5179	0.9504	1.790907357	147.9477935	77.12505689	-2478	LO	30
1152	465482.7216	145410.8186			Nash				1.315555556	74.68972222	3.005	23/07/2016 05:19	1.8	1.669	125.6032639	0.0303	-0.5447	0.545542097	176.8160918	-0.457463943	-0.075246284	0.463611111	136.9608639	-0.4878	0.4695	0.676978918	136.095854	39.85522797	-2478	LO	30
1153	471168.0751	139361.6271			Nash				1.260833333	74.74083333	8.302	23/07/2016 10:34	5.25	1.581	44.19176157	0.0303	-0.5447	0.545542097	176.8160918	0.438166226	-0.029626331	0.439166667	115.2002528	0.4079	0.5151	0.657005131	51.62570644	61.61583901	-2451	LO	30
1154	498423.9173	126618.4817			Nash				1.145555556	74.98583333	30.088	25/07/2016 04:34	18	1.672	153.0100491	0.1301	-0.2097	0.246779456	148.1841172	-0.178295698	0.428858119	0.464444444	245.1148307	-0.3084	0.6386	0.709129309	115.7785146	96.93071346	-2753	LO	30
1155	407090.3165	84533.86907			Nash				0.764722222	74.165	28.993	27/07/2016 01:16	16.85	1.721	69.10423405	0.1367	-0.2021	0.243990369	145.9256651	-0.270848904	0.393926371	0.478055556	244.9065067	-0.4075	0.596	0.722041234	124.3634081	98.98084166	-2402	LO	30
1156	255320.6843	13949.40263			Nash				0.126111111	72.80166667	18.669	27/07/2016 05:28	4.15	4.499	47.07503497	-0.3025	0.3368	0.452703534	318.0711134	-1.223422779	0.255033992	1.249722222	55.64799703	-0.9209	-0.0818	0.924545534	-174.9261819	97.57688366	-2632	LO	30
1157	373213.8018	93938.60349			Nash				0.849722222	73.86055556	31.082	29/07/2016 01:01	15.3167	2.029	141.6390078	0.2115	-0.026	0.213092116	97.00829053	-0.096914921	-0.555216158	0.563611111	229.9736855	-0.3084	-0.5292	0.612527147	-120.2326418	132.9653949	-2190	LO	30
1158	347146.5988	72203.17871			Nash				0.653055556	73.62638889	7.571	29/07/2016 09:26	7.4	1.023	35.5689358	0.1206	-0.0584	0.13399597	295.8383746	0.197170148	0.204632908	0.284166667	189.7269957	0.0766	0.263	0.27395127	73.76946725	106.1113789	-2062	LO	30
1159	346960.8065	71128.31865			Nash				0.643333333	73.62472222	1.091	29/07/2016 11:04	1.6333	0.668	162.8621385	0.1206	-0.0584	0.13399597	295.8383746	0.185184605	-0.011727154	0.185555556	293.0340932	0.0646	0.0467	0.079683912	35.85421298	2.804281497	-2026	LO	30
1160	308781.6885	87266.18518			Nash				0.789166667	73.28166667	34.061	31/07/2016 00:56	9.9833	3.412	56.55182718	-0.0905	0.1518	0.176729992	329.197483	-0.111158655	0.94123667	0.947777778	307.3520565	-0.0207	0.7894	0.789706931	91.49902292	21.8454265	-2	LO	30
1161	307607.0668	88157.46284			Nash				0.797222222	73.27111111	0.313	31/07/2016 02:16	1.1833	0.265	99.36016169	-0.0905	0.1518	0.176729992	329.197483	0.070820458	-0.020076315	0.073611111	336.8033982	0.1613	-0.1719	0.235723902	-46.81455503	7.605915186	-13	LO	30
1162	307421.7222	88587.5781			Nash				0.801111111	73.26944444	0.468	31/07/2016 02:29	0.2167	2.162	159.4618433	-0.0905	0.1518	0.176729992	329.197483	-0.562238716	-0.21107961	0.600555556	249.8620803	-0.4717	-0.3629	0.595163026	-142.4311276	79.33540265	-23	LO	30
1163	304638.3904	87575.08927			Nash				0.791944444	73.24444444	2.962	31/07/2016 03:20	0.85	3.484	56.98039997	-0.0905	0.1518	0.176729992	329.197483	-0.967213525	-0.033042754	0.967777778	231.3375199	-0.8767	-0.1848	0.895987416	-168.0943536	97.85996313	-9	LO	30
1164	304174.4136	87206.67689			Nash				0.788611111	73.24027778	0.592	31/07/2016 04:13	0.8833	0.671	79.23575617	-0.0905	0.1518	0.176729992	329.197483	0.066906438	-0.17396651	0.186388889	216.8673475	0.1574	-0.3258	0.361801887	-64.21072832	112.3301355	-10	LO	30
1165	303617.515	86469.6923			Nash				0.781944444	73.23527778	1.505	31/07/2016 05:51	0.8667	1.736	141.7342826	-0.0905	0.1518	0.176729992	329.197483	0.418453546	-0.239655799	0.482222222	260.1661208	0.509	-0.3915	0.642083603	-37.5652728	69.03136223	-3	LO	30
1166	294340.1213	84876.30087			Nash				0.7675	73.15194444	9.413	31/07/2016 10:35	4.7333	1.989	114.9817903	-0.0896	0.2288	0.245718538	338.6142721	-0.523367086	-0.177039948	0.5525	271.4323749	-0.4338	-0.4058	0.594020158	-136.9050786	67.18189719	-959	LO	30
1167	291866.2813	84938.8152			Nash				0.768055556	73.12972222	2.475	31/07/2016 11:48	1.2167	2.034	98.45529792	-0.0896	0.2288	0.245718538	338.6142721	-0.214185785	-0.522828318	0.565	230.1896857	-0.1246	-0.7516	0.761883682	-99.41146457	108.4245864	-1156	LO	30
1168	256195.4773	55428.62494			Nash				0.501111111	72.80944444	46.295	02/08/2016 01:46	13.9667	3.315	139.3795848	-0.0549	0.2523	0.258203989	347.7239131	-0.204309241	-0.89788182	0.920833333	261.4405359	-0.1494	-1.1502	1.159845395	-97.40130819	86.28337719	-2233	LO	30
1169	238315.2672	52761.41569			Nash				0.476944444	72.64888889	18.078	02/08/2016 05:53	4.1167	4.391	144.3194361	-0.0549	0.2523	0.258203989	347.7239131	-0.151360848	-1.210294259	1.219722222	261.3412149	-0.0965	-1.4626	1.465771695	-93.77330015	86.38269819	-2879	LO	30
1170	232220.659	51841.62055			Nash				0.468611111	72.59416667	6.164	02/08/2016 08:30	2.6167	2.356	177.0112471	-0.0549	0.2523	0.258203989	347.7239131	-0.649208748	0.082616781	0.654444444	193.7991349	-0.5943	-0.1697	0.618057669	-164.0652363	153.9247782	-3012	LO	30
1171	230919.6128	46587.1799			Nash				0.421111111	72.5825	5.413	02/08/2016 10:19	1.8167	2.98	78.70199654	-0.0549	0.2523	0.258203989	347.7239131	-0.772764157	0.296734911	0.827777778	250.5878556	-0.7179	0.0444	0.719238075	176.4579806	97.13605744	-3028	LO	30
1172	148812.0414	17865.57359			Nash				0.161388889	71.84555556	86.986	04/08/2016 01:06	14.7833	5.884	70.86852363	-0.1764	-0.122	0.214478344	235.3318792	-1.617646504	0.233727256	1.634444444	225.2319771	-1.4412	0.3557	1.484497681	166.1354125	10.09990209	-4082	LO	30
1173	141133.5483	10301.84293			Nash				0.093055556	71.77666667	2.968	04/08/2016 02:09	0.6167	4.813	111.5187938	-0.1764	-0.122	0.214478344	235.3318792	-0.084136799	1.334294363	1.336944444	251.7290479	0.0923	1.4563	1.459214093	86.37488381	16.39716873	-4181	LO	30
1174	111872.9011	707.4819646			Nash				0.006388889	71.51416667	4.464	04/08/2016 11:30	1.6833	2.652	179.873359	-0.1764	-0.122	0.214478344	235.3318792	0.681248673	-0.280317719	0.736666667	324.1229016	0.8576	-0.1583	0.872138605	-10.45878366	88.79102244	-4094	LO	30
1175	108311.7387	5598.527806			Nash				0.050555556	71.48222222	6.05	06/08/2016 04:37	17.1167	0.353	77.74638888	-0.1764	-0.122	0.214478344	235.3318792	-0.097846791	0.00639512	0.098055556	321.3064037	0.0786	0.1284	0.150518815	58.54135615	85.97452458	-3799	LO	30
1176	33271.27567	98760.47389			Nash				0.891111111	70.80888889	8.033	06/08/2016 09:35	4.2667	1.883	24.17978515	0.1056	0.02366	0.108218093	77.37126991	-0.038134989	0.521663528	0.523055556	307.3074753	-0.1437	0.498	0.518331227	106.0993263	130.0637946	-4046	LO	30
1177	31320.62608	100240.4509			Nash				0.904444444	70.79138889	2.449	06/08/2016 13:54	4.3167	0.567	50.96653169	0.1056	0.02366	0.108218093	77.37126991	0.157456374	-0.00370679	0.1575	324.4897247	0.0519	-0.0274	0.058634672	-27.82249593	112.8815452	-4003	LO	30
1178	-7092.360507	153880.2557			Nash				1.387777778	70.44638889	65.976	08/08/2016 04:46	14.8667	4.438	157.413213	0.176	-0.1899	0.258916994	137.1755358	0.432314865	1.154489024	1.232777778	107.6370605	0.2563	1.3444	1.368604822	79.20580066	29.53847534	-4042	LO	30
1179	1581.768398	151122.6875			Nash				1.363055556	70.52416667	1.48	08/08/2016 10:44	5.3	0.279	168.632765	0.2608	-0.065	0.26877805	103.9948821	-0.035118795	0.069086324	0.0775	326.5543494	-0.2959	0.1341	0.324880094	155.6238333	137.4405327	-4143	LO	30
1180	438.1423188	152849.505			Nash				1.378611111	70.51388889	2.071	08/08/2016 14:14	3.5	0.592	100.7084583	0.2608	-0.065	0.26877805	103.9948821	0.057330423	0.154127213	0.164444444	227.0153904	-0.2035	0.2191	0.299026093	132.8781043	123.0205083	-4136	LO	30
1181	-14591.26555	138985.815			Nash				1.253333333	70.37944444	20.447	10/08/2016 04:05	13.85	1.476	89.60228901	0.1419	-0.3476	0.375448225	157.7933496	0.384334206	-0.142783816	0.41	71.5061511	0.2424	0.2048	0.317370467	40.19219479	86.28719855	-4018	LO	30
1182	-4664.918474	142264.0232			Nash				1.283055556	70.46833333	2.479	10/08/2016 05:35	0.8333	2.974	155.6850076	0.1419	-0.3476	0.375448225	157.7933496	0.53040277	-0.633350195	0.826111111	266.8028187	0.3885	-0.2858	0.482273342	-36.33509498	109.009469	-4026	LO	30
1183	-25749.52971	141131.5176			Nash				1.2725	70.27944444	21.115	10/08/2016 10:24	4.8167	4.384	26.58698393	0.1419	-0.3476	0.375448225	157.7933496	0.948171109	0.764169003	1.217777778	214.9853537	0.8063	1.1118	1.373354803	54.04982965	57.1920041	-4010	LO	30
1184	-25967.14961	140823.8344			Nash				1.269722222	70.2775	0.377	10/08/2016 14:46	4.3667	0.086	36.13869778	0.1419	-0.3476	0.375448225	157.7933496	0.022151416	-0.008943925	0.023888889	228.613823	-0.1197	0.3387	0.359204204	109.4735638	70.82047336	-4021	LO	30
1185	-61502.74503	109821.5945			Nash				0.989722222	69.95972222	2.678	12/08/2016 04:54	0.8833	3.031	113.2901979	0.0613	-0.3408	0.346269158	169.8031916	-0.769725131	0.341165167	0.841944444	250.638435	-0.831	0.682	1.075025235	140.6266287	80.83524334	-3882	LO	30
1186	-62651.32114	109422.6424			Nash				0.986111111	69.94944444	1.216	12/08/2016 05:45	0.85	1.43	30.43735925	0.0613	-0.3408	0.346269158	169.8031916	-0.362143782	-0.163209604	0.397222222	117.8509177	-0.4234	0.1776	0.459176421	157.2470447	51.95227391	-3873	LO	30
1187	-61008.2452	108557.1124			Nash				0.978333333	69.96416667	1.857	12/08/2016 08:22	2.6167	0.71	50.54139615	0.0613	-0.3408	0.346269158	169.8031916	-0.069686675	-0.184500331	0.197222222	255.2947543	-0.131	0.1563	0.203929143	129.964634	85.49156264	-3864	LO	30
1188	-65384.72738	107423.2155			Nash				0.968055556	69.925	4.521	12/08/2016 10:06	1.7333	2.608	137.4953165	0.0613	-0.3408	0.346269158	169.8031916	0.215103895	-0.691773133	0.724444444	260.9153314	0.1538	-0.351	0.383194178	-66.33594452	91.11213975	-3871	LO	30
1189	-127110.957	97709.79192			Nash				0.879722222	69.37277778	62.486	14/08/2016 01:06	15	4.166	131.5393124	0.0468	-0.2222	0.227075054	168.1061439	-0.099058378	-1.152974722	1.157222222	16.25827766	-0.1459	-0.9308	0.942133881	-98.90618528	151.8478662	-3530	LO	30
1190	-126236.8326	100670.2753			Nash				0.906388889	69.38055556	3.087	14/08/2016 02:00	0.9	3.43	95.99900173	0.0468	-0.2222	0.227075054	168.1061439	0.56190015	0.769450268	0.952777778	208.440473	0.5151	0.9917	1.117451752	62.55095173	40.33432916	-3562	LO	30
1191	-130690.2544	92531.70731			Nash				0.833055556	69.34083333	6.221	14/08/2016 05:11	3.15	1.975	174.2186053	0.0468	-0.2222	0.227075054	168.1061439	-0.30865022	-0.453551753	0.548611111	41.90284479	-0.3555	-0.2314	0.424109058	-146.9411193	126.2032991	-3456	LO	30
1192	-129601.4626	93733.43536			Nash				0.843888889	69.35055556	1.622	14/08/2016 05:56	0.75	2.162	135.2795055	0.0468	-0.2222	0.227075054	168.1061439	-0.600384888	0.014316487	0.600555556	308.7814578	-0.6472	0.2365	0.689048857	159.9249529	140.6753139	-3485	LO	30
1193	-140645.4321	102575.3668			Nash				0.923333333	69.25166667	14.147	14/08/2016 09:45	3.8167	3.707	74.01594554	0.0468	-0.2222	0.227075054	168.1061439	0.808101156	-0.63820089	1.029722222	292.4288736	0.7613	-0.416	0.867546074	-28.65369567	124.3227297	-4007	LO	30
1194	-210269.6276	131272.3305			Nash				1.180277778	68.62888889	71.636	16/08/2016 00:54	13.5	5.306	27.99500379	0.0771	-0.1991	0.213506955	158.8314746	-1.472117392	-0.072241538	1.473888889	137.0748559	-1.5492	0.1269	1.55440265	175.31875	21.75661865	-3702	LO	30
1195	-192493.7231	112206.4985			Nash				1.009166667	68.78805556	0.821	16/08/2016 01:06	0.1667	4.928	98.01132152	0.0437	-0.2147	0.219102214	168.4951847	0.811118648	1.102698204	1.368888889	294.033926	0.7674	1.3174	1.524621071	59.77808971	125.5387413	-3768	LO	30
1196	-197370.6247	114378.0445			Nash				1.028611111	68.74444444	5.339	16/08/2016 02:49	1.7167	3.11	70.81439493	0.0437	-0.2147	0.219102214	168.4951847	-0.782053875	0.367009195	0.863888889	124.9962975	-0.8258	0.5817	1.010076754	144.8369001	43.4988872	-3751	LO	30
1197	-197060.14	114161.2185			Nash				1.026666667	68.74722222	0.379	16/08/2016 03:34	0.75	0.505	156.9734197	0.0437	-0.2147	0.219102214	168.4951847	0.082414481	0.113515234	0.140277778	264.9863696	0.0387	0.3282	0.330490621	83.27278626	96.49118492	-3749	LO	30
1198	-200605.2155	113859.2988			Nash				1.023888889	68.71555556	3.558	16/08/2016 06:06	2.5333	1.404	174.9687043	0.0437	-0.2147	0.219102214	168.4951847	-0.178577539	-0.346713228	0.39	255.4092359	-0.2223	-0.132	0.258524267	-149.2934286	86.91405122	-3798	LO	30
1199	-205147.2562	112694.3631			Nash				1.013333333	68.675	4.689	16/08/2016 09:13	3.1167	1.505	67.63241196	0.0437	-0.2147	0.219102214	168.4951847	0.241778233	-0.341047993	0.418055556	348.6918993	0.1981	-0.1263	0.234944253	-32.53254667	180.1967146	-3883	LO	30
1200	-205793.8053	115939.3491			Nash				1.0425	68.66916667	3.309	16/08/2016 10:55	1.7	1.946	136.4295917	0.0437	-0.2147	0.219102214	168.4951847	0.540555553	5.33E-05	0.540555556	89.99990145	0.4969	0.2148	0.541280342	23.37519608	78.49528322	-3781	LO	30
1201	-204581.0974	115936.9031			Nash				1.0425	68.68	1.213	16/08/2016 11:49	0.9	1.347	163.6063137	0.0437	-0.2147	0.219102214	168.4951847	-0.094689739	0.361986944	0.374166667	313.7735383	-0.1384	0.5767	0.593059484	103.4943122	145.2783536	-3794	LO	30
1202	-227390.8122	137740.3062			Nash				1.238055556	68.47583333	31.554	18/08/2016 01:35	13.7667	2.292	166.3822245	0.1351	-0.1235	0.183041689	132.4316094	0.56726544	-0.289057719	0.636666667	266.4004576	0.4322	-0.1656	0.462791882	-20.96127429	133.9688482	-3697	LO	30
1203	-254089.7501	136137.8479			Nash				1.223055556	68.2375	3.797	18/08/2016 04:41	2.6	1.46	91.87395074	0.1351	-0.1235	0.183041689	132.4316094	0.210663631	0.346548904	0.405555556	44.99310734	0.0756	0.47	0.476083853	80.86744026	87.43850209	-3972	LO	30
1204	-251500.2762	138697.4998			Nash				1.246111111	68.26055556	3.641	18/08/2016 05:19	0.6333	5.749	150.4279555	0.1351	-0.1235	0.183041689	132.4316094	-1.503067225	0.539463135	1.596944444	321.0270807	-1.6382	0.663	1.767232859	157.9669151	171.4045287	-3682	LO	30
1205	-259658.0669	148768.4711			Nash				1.336388889	68.1875	9.732	18/08/2016 14:11	5.25	1.854	161.982807	0.1351	-0.1235	0.183041689	132.4316094	-0.496937878	-0.135195212	0.515	231.1060417	-0.632	-0.0117	0.632146073	-178.9399214	98.67443232	-3832	LO	30
1206	-270139.2122	140416.1582			Nash				1.261111111	68.09416667	0.974	18/08/2016 16:25	1.5667	0.622	121.3647627	0.1783	-0.0101	0.178585834	93.24211779	0.169857103	-0.031634237	0.172777778	311.7627607	-0.0084	-0.0215	0.023130193	-111.4085831	141.4793571	-3281	LO	30
1207	-289517.5852	157702.2762			Nash				1.415833333	67.92083333	25.968	20/08/2016 01:07	8.7	2.985	68.35983472	0.1775	-0.0339	0.180708218	100.8124778	-0.585456493	0.587161013	0.829166667	314.3016323	-0.763	0.6211	0.983778122	140.853759	146.5108455	-3400	LO	30
1208	-290790.4823	158943.8339			Nash				1.426944444	67.90944444	1.778	20/08/2016 01:41	0.5667	3.138	26.54816174	0.1775	-0.0339	0.180708218	100.8124778	-0.34484412	-0.800553128	0.871666667	4.012939052	-0.5223	-0.7667	0.927685506	-124.2677959	96.79953877	-3565	LO	30
1209	-290660.4299	160707.0758			Nash				1.442777778	67.91055556	1.768	20/08/2016 02:14	0.55	3.215	22.17231272	0.1775	-0.0339	0.180708218	100.8124778	-0.343113674	-0.824512724	0.893055556	303.6985666	-0.5206	-0.7906	0.946629324	-123.364661	157.1139113	-3687	LO	30
1210	-291592.6757	161328.8311			Nash				1.448333333	67.90222222	1.121	20/08/2016 02:54	0.6667	1.681	64.32834107	0.1775	-0.0339	0.180708218	100.8124778	-0.463341975	0.057890661	0.466944444	112.115446	-0.6408	0.0918	0.647382392	171.8487119	11.30296819	-3748	LO	30
1211	-288607.1068	160112.7955			Nash				1.4375	67.92888889	3.224	20/08/2016 10:07	7.2167	0.447	153.6424499	0.1775	-0.0339	0.180708218	100.8124778	-0.119305067	-0.034404391	0.124166667	302.8028697	-0.2968	-0.0005	0.296805495	-179.9026315	158.0096081	-3616	LO	30
1212	-301100.2094	168167.3865			Nash				1.509444444	67.81722222	14.865	22/08/2016 01:13	15.1	0.984	78.22843232	0.2276	-0.0515	0.23335383	102.749851	-0.269019677	-0.048368629	0.273333333	231.1937742	-0.4966	0.0031	0.496629549	179.6387337	128.4439232	-3869	LO	30
1213	-321338.3576	152105.27			Nash				1.364722222	67.63722222	3.807	22/08/2016 03:00	1.75	2.176	92.60339793	0.2071	-0.0666	0.217545329	107.8269484	0.513753695	0.318449725	0.604444444	120.8610399	0.3067	0.385	0.492239555	51.4661755	13.03409147	-3310	LO	30
1214	-318943.494	150673.8203			Nash				1.351944444	67.65861111	2.79	22/08/2016 04:55	1.9167	1.456	85.59615706	0.2071	-0.0666	0.217545329	107.8269484	0.36619854	-0.171679753	0.404444444	253.8012087	0.1591	-0.1051	0.190667512	-33.44355018	145.9742603	-3680	LO	30
1215	-327426.6563	148253.6052			Nash				1.33	67.58305556	8.822	22/08/2016 14:03	9.1333	0.966	158.4652374	0.2071	-0.0666	0.217545329	107.8269484	0.251847086	0.09260574	0.268333333	114.7803804	0.0447	0.1592	0.165374634	74.30121062	6.953431986	-2785	LO	30
1216	-322167.4708	145822.8469			Nash				1.308333333	67.63	5.794	22/08/2016 16:35	2.5333	2.287	61.54470143	0.2071	-0.0666	0.217545329	107.8269484	0.245808793	0.585795094	0.635277778	245.9061376	0.0387	0.6524	0.653542447	86.60442984	138.0791892	-3579	LO	30
1217	-331310.3243	141793.4276			Nash				1.271944444	67.54861111	9.991	24/08/2016 01:47	9.2	1.086	65.63873463	0.1177	0.0372	0.12343877	72.46045421	-0.172286658	0.247628926	0.301666667	263.7505275	-0.29	0.2104	0.358291215	144.0334706	168.7099267	-2975	LO	30
1218	-335581.7242	141341.3281			Nash				1.267777778	67.51055556	3.627	24/08/2016 04:07	1.3	2.79	149.560978	0.1177	0.0372	0.12343877	72.46045421	-0.702180461	0.327975	0.775	314.6515169	-0.8199	0.2908	0.869916128	160.472676	117.8089373	-3428	LO	30
1219	-338099.2384	143826.3059			Nash				1.29	67.48805556	3.537	24/08/2016 04:52	0.75	4.716	140.6151717	0.1177	0.0372	0.12343877	72.46045421	-0.319236512	1.270507005	1.31	113.3157741	-0.4369	1.2333	1.308418772	109.508239	40.8553199	-3212	LO	30
1220	-334270.1819	142173.6544			Nash				1.275277778	67.52222222	0.768	24/08/2016 06:37	0.85	0.904	135.0876789	0.1177	0.0372	0.12343877	72.46045421	0.025507045	-0.249812291	0.251111111	91.46904411	-0.0922	-0.287	0.301455795	-107.8078519	19.0085899	-3209	LO	30
1221	-333054.7068	142139.1385			Nash				1.275	67.53305556	1.216	24/08/2016 09:27	2.8333	0.429	111.5288918	0.1177	0.0372	0.12343877	72.46045421	-0.11123051	-0.042760591	0.119166667	284.0395718	-0.2289	-0.08	0.24249304	-160.7467704	148.4208824	-3101	LO	30
1222	-333303.8711	142201.8003			Nash				1.275555556	67.53083333	0.257	24/08/2016 11:13	1.7667	0.145	117.4124241	0.1177	0.0372	0.12343877	72.46045421	-0.038319648	-0.012405802	0.040277778	262.4744994	-0.156	-0.0496	0.16371581	-162.3621529	169.9859548	-3101	LO	30
1223	-334956.4412	141989.8489			Nash				1.273611111	67.51611111	1.592	24/08/2016 16:02	2.1167	0.752	152.677571	0.1177	0.0372	0.12343877	72.46045421	0.207053217	0.027632108	0.208888889	215.5310359	0.0894	-0.0096	0.089864019	-6.111910868	143.0705817	-3359	LO	30
1224	-335112.9201	141773.5256			Nash				1.271666667	67.51472222	0.267	24/08/2016 16:53	0.85	0.314	91.96974051	0.1177	0.0372	0.12343877	72.46045421	0.062001597	0.061347518	0.087222222	133.2022016	-0.0557	0.0241	0.060707616	156.5613106	60.7417474	-3359	LO	30
1225	-324419.6308	131741.8669			Nash				1.181944444	67.61027778	14.662	26/08/2016 02:19	9.4333	1.554	138.7465141	0.1177	0.0372	0.12343877	72.46045421	0.114559503	-0.416187736	0.431666667	335.7774435	-0.0031	-0.4534	0.453398612	-90.39686631	96.68301068	-3565	LO	30
1226	-328043.604	139802.2563			Nash				1.254166667	67.57777778	8.838	26/08/2016 09:02	6.7167	1.316	155.2200068	0.1177	0.0372	0.12343877	72.46045421	0.105949199	-0.349865162	0.365555556	304.3869597	-0.0118	-0.3871	0.38724349	-91.73889214	128.0734945	-3072	LO	30
1227	-329816.5757	141014.9627			Nash				1.265	67.56194444	2.148	26/08/2016 10:44	1.7	1.264	32.03039385	0.1177	0.0372	0.12343877	72.46045421	0.043044039	-0.348462657	0.351111111	291.6494422	-0.0747	-0.3857	0.392822094	-100.9557203	140.811012	-2981	LO	30
1228	-331777.8299	141794.7854			Nash				1.271944444	67.54444444	0.836	26/08/2016 16:08	0.85	0.984	25.66409542	0.1177	0.0372	0.12343877	72.46045421	0.242753673	-0.125625496	0.273333333	2.512956621	0.1251	-0.1628	0.205306024	-52.47492015	69.94749758	-3002	LO	30
1229	-330575.5617	167183.2515			Nash				1.499722222	67.55444444	1.721	28/08/2016 05:17	4.05	0.425	145.6983697	0.1311	0.0472	0.139337899	70.19957607	0.094092509	-0.071300168	0.118055556	15.25022959	-0.037	-0.1185	0.124144449	-107.3435353	54.94934648	-2873	LO	30
1230	-330480.9047	167523.5515			Nash				1.502777778	67.55527778	0.353	28/08/2016 08:41	3.4	0.104	66.52517337	0.1311	0.0472	0.139337899	70.19957607	-0.011879985	0.026333132	0.028888889	313.9414911	-0.143	-0.0209	0.144494645	-171.6967262	116.258085	-2844	LO	30
1231	-336413.4458	173242.3609			Nash				1.553888889	67.50222222	8.24	28/08/2016 13:53	5.2	1.585	39.75357158	0.1311	0.0472	0.139337899	70.19957607	-0.340845213	-0.278691698	0.440277778	161.5712209	-0.4719	-0.3259	0.573530891	-145.373809	91.37164478	-2750	LO	30
1232	-336382.6108	173149.3422			Nash				1.553055556	67.5025	0.098	28/08/2016 13:54	0.0167	5.88	149.9273764	0.1311	0.0472	0.139337899	70.19957607	1.590610633	0.371127459	1.633333333	146.3194448	1.4595	0.3239	1.49502518	12.51353486	76.11986872	-2750	LO	30
1233	-335328.5702	171566.1703			Nash				1.538888889	67.51194444	1.902	28/08/2016 14:32	0.6333	3.003	82.58197217	0.1311	0.0472	0.139337899	70.19957607	-0.495998759	0.670685663	0.834166667	345.5703872	-0.6271	0.6235	0.884300416	135.1655343	84.62918884	-2741	LO	30
1234	-340918.2849	193483.5492			Nash				1.735277778	67.46138889	22.619	30/08/2016 04:31	13.9833	1.618	35.40261263	0.2212	0.3174	0.386874915	34.87311925	0.260225863	-0.366446188	0.449444444	53.25418957	0.039	-0.6838	0.684958851	-86.73377641	18.38107032	-3409	LO	30
1235	-338823.9699	195023.7284			Nash				1.749166667	67.48	2.6	30/08/2016 05:30	0.9833	2.644	84.62692207	0.2212	0.3174	0.386874915	34.87311925	-0.499762174	0.538188082	0.734444444	12.28258588	-0.721	0.2208	0.754011826	162.973271	22.59053337	-3448	LO	30
1236	-338125.6542	198148.9678			Nash				1.777222222	67.48611111	3.202	30/08/2016 11:36	6.1	0.525	22.41795312	0.2212	0.3174	0.386874915	34.87311925	0.10823653	-0.097735432	0.145833333	330.0619883	-0.113	-0.4151	0.430230371	-105.2223192	64.811131	-3405	LO	30
1237	-343973.0467	208332.6456			Nash				1.868333333	67.43361111	11.743	30/08/2016 14:32	2.9333	4.003	115.1611399	0.2212	0.3174	0.386874915	34.87311925	-1.05285371	0.357658375	1.111944444	30.63721253	-1.2741	0.0403	1.274689606	178.190133	4.235906721	-2996	LO	30
1238	-343470.7653	209166.7773			Nash				1.875833333	67.43805556	0.974	30/08/2016 15:38	1.1	0.885	23.76915346	0.2212	0.3174	0.386874915	34.87311925	0.080706876	-0.232207726	0.245833333	34.6876262	-0.1405	-0.5496	0.567280328	-104.339136	0.185493053	-3000	LO	30
1239	-330612.6842	227443.2896			Nash				2.040277778	67.55194444	22.346	01/09/2016 00:58	9.3333	2.394	122.6713545	0.1533	0.1597	0.221370685	43.82862013	0.082168694	0.659904013	0.665	63.42034098	-0.0711	0.5002	0.505236298	98.09345824	19.59172085	-3289	LO	30
1240	-330175.5182	227658.0168			Nash				2.042222222	67.55583333	0.55	01/09/2016 01:11	0.2	2.748	128.1906913	0.1533	0.1597	0.221370685	43.82862013	0.683038836	0.340786922	0.763333333	1.572616384	0.5297	0.1811	0.559835429	18.87257693	42.25600375	-3332	LO	30
1241	-329993.1852	233292.9508			Nash				2.092777778	67.55722222	5.638	01/09/2016 04:40	3.4833	1.619	52.96995633	0.1533	0.1597	0.221370685	43.82862013	-0.200775354	-0.402416866	0.449722222	85.7503973	-0.3541	-0.5621	0.664337812	-122.2066756	41.92177717	-3371	LO	30
1242	-322857.2261	233785.3946			Nash				2.0975	67.62083333	7.153	01/09/2016 11:12	6.5333	1.095	115.7241098	0.1533	0.1597	0.221370685	43.82862013	0.257086988	-0.162553504	0.304166667	253.9266423	0.1038	-0.3223	0.338554367	-72.14800052	149.9019778	-3617	LO	30
1243	-328814.9854	232110.6593			Nash				2.082222222	67.56777778	6.189	01/09/2016 16:27	5.25	1.179	174.5289961	0.1533	0.1597	0.221370685	43.82862013	-0.269347725	0.186300974	0.3275	5.782114903	-0.4226	0.0266	0.423484016	176.3986183	38.04650523	-3466	LO	30
1244	-326103.0475	257456.9123			Nash				2.309722222	67.59083333	25.491	03/09/2016 01:35	9.1333	2.791	145.7355005	0.1483	0.1087	0.183871096	53.759564	0.092290408	0.769764973	0.775277778	63.41578714	-0.056	0.6611	0.663433473	94.84289345	9.656223138	-3278	LO	30
1245	-323604.9647	258682.3185			Nash				2.320833333	67.61305556	2.782	03/09/2016 02:24	0.8167	3.407	154.4853476	0.1483	0.1087	0.183871096	53.759564	0.945986631	0.02759028	0.946388889	45.9885455	0.7977	-0.0811	0.801799693	-5.805948131	7.771018498	-3186	LO	30
1246	-316406.1435	265517.2548			Nash				2.3825	67.67694444	7.575	03/09/2016 09:10	5.05	1.5	171.8340034	0.1483	0.1087	0.183871096	53.759564	0.102433032	0.403879419	0.416666667	25.84573605	-0.0459	0.2952	0.298721724	98.83237046	27.91382795	-3103	LO	30
1247	-312880.2575	272649.1482			Nash				2.446666667	67.70805556	7.956	03/09/2016 14:39	5.4833	1.451	42.14090104	0.1483	0.1087	0.183871096	53.759564	0.199194053	0.350393365	0.403055556	32.39746168	0.0509	0.2417	0.246993699	78.10879079	21.36210232	-3149	LO	30
1248	-292311.588	304440.3475			Nash				2.733055556	67.89	37.865	05/09/2016 01:54	11.25	3.366	47.26478559	0.2169	-0.1454	0.261125966	123.8361212	0.630773847	0.690180668	0.935	139.4351419	0.4139	0.8356	0.932462661	63.65019423	15.59902069	-3373	LO	30
1249	-278249.7624	287931.2136			Nash				2.585555556	68.01638889	4.475	05/09/2016 05:55	1.6833	2.659	89.48272286	0.2169	-0.1454	0.261125966	123.8361212	0.059577431	0.73620439	0.738611111	119.9258794	-0.1573	0.8816	0.895531513	100.1179459	3.910241875	-3754	LO	30
1250	-265039.243	280281.7997			Nash				2.5175	68.13472222	15.265	05/09/2016 10:24	4.4833	3.405	147.2294773	0.2169	-0.1454	0.261125966	123.8361212	0.772947329	0.545117529	0.945833333	45.40346517	0.556	0.6905	0.886568153	51.15683738	78.43265607	-3534	LO	30
1251	-258786.5567	286340.6979			Nash				2.572222222	68.19027778	8.707	05/09/2016 15:59	5.5833	1.559	121.3095578	0.2627	-0.3048	0.402385797	139.2427169	0.315450275	-0.296695531	0.433055556	191.285735	0.0528	0.0081	0.053369223	8.734534711	52.04301805	-3470	LO	30
1252	-263507.9976	263450.1445			Nash				2.366388889	68.14916667	23.372	07/09/2016 01:04	9.0833	2.573	152.0832958	0.2292	-0.0948	0.248031611	112.470602	0.389363097	-0.59935318	0.714722222	260.6406783	0.1602	-0.5046	0.529363891	-72.38871333	148.1700763	-3425	LO	30
1253	-271447.2101	262190.6667			Nash				2.354722222	68.07833333	8.038	07/09/2016 05:09	4.0833	1.969	27.41755962	0.2292	-0.0948	0.248031611	112.470602	-0.213154492	0.5036997	0.546944444	132.0111747	-0.4424	0.5985	0.744230736	126.468315	19.54057268	-3358	LO	30
1254	-271137.4851	261910.7514			Nash				2.352222222	68.08111111	0.417	07/09/2016 06:04	0.9167	0.455	108.186276	0.2292	-0.0948	0.248031611	112.470602	-0.103294939	0.072830672	0.126388889	225.7026079	-0.3325	0.1676	0.372361285	153.2445828	113.2320059	-3342	LO	30
1255	-287457.7266	246244.5833			Nash				2.210833333	67.93611111	9.07	09/09/2016 05:24	14.7667	0.614	31.77119057	0.0847	-0.3231	0.334017515	165.3105688	0.030401487	0.167824155	0.170555556	275.6393685	-0.0543	0.4909	0.493917862	96.31152806	110.3287997	-3187	LO	30
1256	-305441.8918	248095.7344			Nash				2.226666667	67.77555556	10.473	09/09/2016 09:43	3.5833	2.923	57.6433079	0.0405	-0.1264	0.132729838	162.2339494	-0.020462273	0.811686563	0.811944444	107.2535554	-0.061	0.9381	0.940065316	93.71818182	54.980394	-3363	LO	30
1257	-304540.3662	247812.7457			Nash				2.224166667	67.78361111	0.945	09/09/2016 11:21	1.6333	0.579	140.3586887	0.0405	-0.1264	0.132729838	162.2339494	-0.053323813	-0.15173639	0.160833333	278.6222257	-0.0938	-0.0253	0.097184569	-164.8881705	116.3882764	-3238	LO	30
1258	-305567.0412	247972.5481			Nash				2.225555556	67.77444444	1.039	09/09/2016 14:14	2.8833	0.36	95.63039868	0.0405	-0.1264	0.132729838	162.2339494	-0.090676495	-0.042163648	0.1	42.44086089	-0.1312	0.0842	0.15589431	147.2930291	119.7930885	-3384	LO	30
1259	-297460.349	256690.4861			Nash				2.304166667	67.84638889	2.868	11/09/2016 02:01	1.1167	2.568	163.1149914	0.0405	-0.1264	0.132729838	162.2339494	-0.35158691	-0.620669871	0.713333333	205.1835272	-0.3921	-0.4943	0.630900032	-128.4237314	42.94957781	-4220	LO	30
1260	-298215.3753	255116.0391			Nash				2.29	67.83972222	1.746	11/09/2016 02:32	0.5167	3.38	65.60923595	0.0405	-0.1264	0.132729838	162.2339494	-0.919019211	0.19213546	0.938888889	80.7813193	-0.9595	0.3185	1.011010364	161.6351738	81.45263006	-4187	LO	30
1261	-295910.0345	255475.8208			Nash				2.293333333	67.86027778	2.333	11/09/2016 05:29	2.95	0.791	160.6213112	0.0405	-0.1264	0.132729838	162.2339494	0.063790882	-0.210258361	0.219722222	198.09038	0.0233	-0.0839	0.087032694	-74.47785968	35.85643061	-4155	LO	30
1262	-296447.248	253869.3659			Nash				2.278888889	67.85555556	1.694	11/09/2016 11:01	5.5333	0.306	67.7589834	0.0405	-0.1264	0.132729838	162.2339494	0.042980196	-0.073332822	0.085	135.022959	0.0025	0.0531	0.053125105	87.3241194	27.21099035	-4129	LO	30
1263	-296385.3011	253807.1668			Nash				2.278333333	67.85611111	0.088	11/09/2016 14:36	3.5833	0.024	160.8702269	0.0405	-0.1264	0.132729838	162.2339494	-0.005792218	-0.003300705	0.006666667	249.7032687	-0.0463	0.1231	0.1315158	110.6090674	87.46931937	-4129	LO	30
1264	-299254.4035	252769.2961			Nash				2.268888889	67.83055556	2.047	11/09/2016 16:22	1.1333	1.807	103.3721293	0.0405	-0.1264	0.132729838	162.2339494	0.05370315	0.49906332	0.501944444	132.5186962	0.0132	0.6255	0.625602659	88.79070059	29.71525313	-4121	LO	30
1265	-283325.1903	238119.3395			Nash				2.138055556	67.97333333	21.642	13/09/2016 02:06	9.7333	2.223	30.56875011	0.0729	-0.3185	0.326736377	167.1079035	-0.6062665	0.11724837	0.6175	231.5627052	-0.6792	0.4357	0.806934804	147.3160594	64.45480163	-3041	LO	30
1266	-284231.0363	237411.941			Nash				2.131666667	67.96527778	1.149	13/09/2016 04:02	1.9333	0.594	164.9746315	0.0729	-0.3185	0.326736377	167.1079035	0.070772	-0.149051414	0.165	22.01245973	-0.0021	0.1694	0.169461948	90.71950438	145.0954438	-3060	LO	30
1267	-280894.3501	245501.8144			Nash				2.204444444	67.99472222	2.809	13/09/2016 06:23	0.8333	3.371	112.3921318	0.0847	-0.3231	0.334017515	165.3105688	0.173688112	0.920139441	0.936388889	126.3148831	0.089	1.2432	1.246420151	85.9058872	38.99568573	-3133	LO	30
1268	-275405.0872	241454.7374			Nash				2.168333333	68.04388889	6.82	13/09/2016 14:55	8.5333	0.799	97.32223106	0.0729	-0.3185	0.326736377	167.1079035	-0.01313279	-0.22155556	0.221944444	198.4441527	-0.086	0.0969	0.129614295	131.5872697	31.33624912	-3179	LO	30
1269	-285147.2998	212851.2525			Nash				1.911111111	67.95805556	30.217	15/09/2016 04:01	13.1	2.307	84.37552216	0.0535	-0.4941	0.496987988	173.8202218	-0.640687202	0.013684674	0.640833333	187.4107284	-0.6942	0.5078	0.860082058	143.815243	13.59050662	-3634	LO	30
1270	-285757.1712	208336.7542			Nash				1.870555556	67.95277778	4.556	15/09/2016 05:01	1	4.556	106.5860425	0.0535	-0.4941	0.496987988	173.8202218	-1.206566999	-0.381872939	1.265555556	346.8109313	-1.2601	0.1122	1.265054842	174.9104174	172.9907096	-3628	LO	30
1271	-287836.9396	217317.6713			Nash				1.951111111	67.93388889	9.219	15/09/2016 10:24	5.3833	1.712	109.467343	0.0535	-0.4941	0.496987988	173.8202218	-0.413716795	-0.234502665	0.475555556	212.006449	-0.4672	0.2596	0.534492573	150.9423552	38.1862272	-3722	LO	30
1272	-294950.3981	206115.1632			Nash				1.850277778	67.87083333	13.27	15/09/2016 14:43	4.3167	3.074	36.95643137	0.0535	-0.4941	0.496987988	173.8202218	-0.76811897	-0.372987242	0.853888889	186.9373228	-0.8216	0.1211	0.83049746	171.6145628	13.11710105	-3324	LO	30
1273	-297487.5661	186041.8321			Nash				1.67	67.84888889	20.233	17/09/2016 01:20	10.6167	1.906	129.2128147	0.0159	-0.4977	0.497953914	178.1701966	-0.176351711	-0.499210871	0.529444444	205.0077088	-0.1923	-0.0015	0.192257648	-179.5497322	26.83751222	-3059	LO	30
1274	-298146.5898	184651.6823			Nash				1.6575	67.84305556	1.538	17/09/2016 02:56	1.6	0.962	131.9720814	0.0159	-0.4977	0.497953914	178.1701966	-0.23873053	0.120064358	0.267222222	212.9881011	-0.2546	0.6178	0.668183739	112.4005102	34.81790447	-3127	LO	30
1275	-304409.114	175142.0448			Nash				1.571944444	67.7875	11.387	17/09/2016 16:05	13.15	0.866	94.33532407	-0.087	-0.2553	0.269716685	198.8178555	0.002194992	0.240545541	0.240555556	188.9692934	0.0892	0.4958	0.503804076	79.80242915	9.84856208	-3400	LO	30
1276	-304504.5898	174554.3334			Nash				1.566666667	67.78666667	0.595	17/09/2016 16:49	0.7333	0.812	169.9630097	-0.087	-0.2553	0.269716685	198.8178555	0.135496076	0.180322273	0.225555556	164.4718307	0.2225	0.4356	0.489153624	62.94411818	34.3460248	-3419	LO	30
1277	-301673.5232	164300.809			Nash				1.474722222	67.81222222	10.637	19/09/2016 00:58	8.15	1.305	137.334369	-0.0404	-0.3075	0.310142564	187.4847716	0.229773869	0.28037514	0.3625	300.2647848	0.2702	0.5879	0.646986167	65.31757834	112.7800133	-3959	LO	30
1278	-302046.5678	164518.6567			Nash				1.476666667	67.80888889	0.432	19/09/2016 01:32	0.5667	0.762	68.00461906	-0.0404	-0.3075	0.310142564	187.4847716	0.05050018	0.205554152	0.211666667	50.97099883	0.0909	0.5131	0.521044534	79.95290448	136.5137727	-3945	LO	30
1279	-300235.402	165967.2814			Nash				1.489722222	67.825	2.319	19/09/2016 02:00	0.4667	4.97	101.8073248	-0.0404	-0.3075	0.310142564	187.4847716	-0.683761645	-1.199334672	1.380555556	334.9906792	-0.6434	-0.8918	1.099674174	-125.8063469	147.5059076	-3969	LO	30
1280	-300884.86	167362.0398			Nash				1.502222222	67.81916667	1.539	19/09/2016 04:25	2.4167	0.637	160.3099861	-0.0404	-0.3075	0.310142564	187.4847716	-0.135152213	-0.114206899	0.176944444	142.7054768	-0.0948	0.1933	0.215267752	116.1140782	44.77929473	-3898	LO	30
1281	-300388.6881	166710.5129			Nash				1.496388889	67.82361111	0.819	19/09/2016 05:20	0.9167	0.893	74.41586677	-0.0404	-0.3075	0.310142564	187.4847716	-0.154558192	0.194018875	0.248055556	12.35830697	-0.1142	0.5015	0.514347426	102.8234524	175.1264646	-3929	LO	30
1282	-299882.903	168967.9642			Nash				1.516666667	67.82805556	2.313	19/09/2016 06:03	0.7167	3.228	105.0295088	-0.0404	-0.3075	0.310142564	187.4847716	0.896185865	-0.029359936	0.896666667	20.9177109	0.9366	0.2781	0.977013295	16.53996136	166.5670607	-3871	LO	30
1283	-299474.5199	170018.7861			Nash				1.526111111	67.83166667	1.127	19/09/2016 09:30	3.45	0.327	22.55345552	-0.0404	-0.3075	0.310142564	187.4847716	-0.079934749	0.04314082	0.090833333	333.4431387	-0.0395	0.3506	0.352862553	96.43293066	145.9583672	-3849	LO	30
1284	-299752.9429	170576.7595			Nash				1.531111111	67.82916667	0.624	19/09/2016 11:18	1.8	0.346	36.50065506	-0.0404	-0.3075	0.310142564	187.4847716	0.093574552	0.021935105	0.096111111	221.7166357	0.134	0.3294	0.355635585	67.86942512	34.23186415	-3830	LO	30
1285	-315966.3717	152626.8162			Nash				1.36955	67.6851	24.188	21/09/2016 01:19	14.0167	1.726	162.8798328	-0.0404	-0.3075	0.310142564	187.4847716	0.470743651	0.090925193	0.479444444	152.6410505	0.5111	0.3984	0.648082144	37.93562842	34.84372108	-3794	LO	30
1286	-301031.0621	123760.6423			Nash				1.11086	67.81898	2.738	21/09/2016 05:13	0.75	3.65	142.4510328	-0.0661	-0.3145	0.321371218	191.8693755	-0.975603309	-0.27598707	1.013888889	199.6800576	-0.9095	0.0385	0.910318359	177.575258	7.810682076	-3029	LO	30
1287	-303586.7429	116715.3868			Nash				1.04757	67.79634	7.494	21/09/2016 16:15	11.0333	0.679	80.84259337	-0.0661	-0.3145	0.321371218	191.8693755	-0.125840431	0.140493193	0.188611111	169.3801757	-0.0597	0.455	0.458898381	97.48012488	22.48919984	-3206	LO	30
1288	-298632.5085	90171.81378			Nash				0.80941	67.841	27.002	23/09/2016 01:54	9.65	2.798	134.5313559	-0.0829	-0.3237	0.334146824	194.364785	-0.24531226	-0.737493239	0.777222222	255.2547316	-0.1624	-0.4138	0.444525125	-111.429817	60.88994657	-4126	LO	30
1289	-303637.8069	88872.70404			Nash				0.79767	67.79639	5.171	23/09/2016 05:25	3.5167	1.47	31.18215845	-0.0829	-0.3237	0.334146824	194.364785	-0.219770346	0.344146925	0.408333333	112.9936294	-0.1369	0.6678	0.681727957	101.5819751	81.37115561	-4028	LO	30
1290	-294005.8886	84793.29893			Nash				0.7612	67.88234	10.46	23/09/2016 08:46	3.35	3.122	22.23474582	0.0385	-0.4756	0.47715575	175.3719764	0.69496252	0.518749918	0.867222222	196.1729295	0.6565	0.9943	1.191501071	56.56750019	20.80095302	-4095	LO	30
1291	-296211.2392	77284.19673			Nash				0.69376	67.86278	7.826	23/09/2016 10:26	1.6667	4.696	70.48797722	0.0385	-0.4756	0.47715575	175.3719764	1.207027135	-0.494631988	1.304444444	172.0703295	1.1685	-0.019	1.168682114	-0.933102987	3.30164694	-3847	LO	30
1292	-294715.8828	66509.94526			Nash				0.59706	67.87625	4.622	25/09/2016 01:32	9.9	0.467	168.1810539	0.1598	-0.5069	0.53149191	162.5025658	0.049370308	0.119960109	0.129722222	132.8019294	-0.1104	0.6269	0.636512618	99.99089961	29.70063635	-3273	LO	30
1293	-260105.1626	34608.84943			Nash				0.31089	68.18526	13.27	25/09/2016 10:09	6.95	1.909	92.77869944	0.3642	-0.366	0.51633094	135.1412383	0.067109314	0.526014127	0.530277778	69.70654305	-0.2971	0.892	0.940187257	108.4206483	65.43469523	-3380	LO	30
1294	-208311.6519	53584.60756			Nash				0.4818	68.6475	40.252	27/09/2016 02:22	14.6333	2.751	42.93461011	0.5141	-0.1651	0.539960017	107.8040966	0.761041121	-0.069044234	0.764166667	90.09047571	0.2469	0.0961	0.264965333	21.25516246	17.71362087	-3557	LO	30
1295	-162406.965	53469.68178			Nash				0.48114	69.05766	13.847	27/09/2016 05:51	3.0833	4.491	149.3076443	0.6512	0.06688	0.65462537	84.13612799	-0.169082764	-1.235988377	1.2475	72.85719614	-0.8203	-1.3029	1.539587549	-122.1944185	11.27893185	-3291	LO	30
1296	-151799.1364	56709.4046			Nash				0.51038	69.15246	11.092	27/09/2016 11:21	5.5	2.017	75.11320425	0.6138	-0.0077	0.613848296	90.71872656	0.140268905	-0.542435086	0.560277778	78.75137776	-0.4735	-0.5347	0.714264174	-131.5262817	11.9673488	-3685	LO	30
1297	-141685.1864	58697.72414			Nash				0.52836	69.24287	10.308	27/09/2016 14:40	3.3167	3.108	124.373007	0.7362	0.1052	0.743678344	81.86771852	-0.399711847	-0.765228648	0.863333333	92.05215817	-1.1359	-0.8704	1.431063156	-142.5377088	10.18443965	-3898	LO	30
1298	-98352.60627	57115.61287			Nash				0.51446	69.63047	43.361	29/09/2016 01:13	10.55	4.11	86.50087891	0.8669	0.1612	0.8817602	79.46616459	0.666770448	-0.92672539	1.141666667	116.0798499	-0.2001	-1.0879	1.106179683	-100.4233267	36.61368531	-3833	LO	30
1299	-94278.32144	55130.58726			Nash				0.49661	69.66694	4.532	29/09/2016 02:26	1.2167	3.725	84.83923696	0.8669	0.1612	0.8817602	79.46616459	-0.869860711	-0.560350267	1.034722222	67.43657572	-1.7368	-0.7216	1.880684065	-157.4391919	12.02958887	-3847	LO	30
1300	-87710.64565	57834.89291			Nash				0.52102	69.72569	0.346	29/09/2016 11:00	1.75	0.198	165.6674247	0.8669	0.1612	0.8817602	79.46616459	0.032442983	0.044412306	0.055	76.49373388	-0.8345	-0.1168	0.842589983	-172.0328333	2.972430705	-3713	LO	30
1301	-84267.12705	58653.39403			Nash				0.52842	69.7565	3.539	29/09/2016 13:55	2.9167	1.214	58.36077495	0.8669	0.1612	0.8817602	79.46616459	0.081276912	0.327281058	0.337222222	107.5221751	-0.7856	0.1661	0.802986024	168.063393	28.05601052	-3721	LO	30
1302	-81963.6725	57928.87669			Nash				0.52191	69.77712	2.415	29/09/2016 15:05	1.1667	2.07	157.6129228	0.8669	0.1612	0.8817602	79.46616459	-0.542412779	-0.190822894	0.575	111.6528677	-1.4093	-0.352	1.452612346	-165.9754391	32.1867031	-3713	LO	30
1303	-80705.93175	57431.69592			Nash				0.51744	69.78838	0.599	29/09/2016 16:52	1.65	0.363	164.7912733	0.8669	0.1612	0.8817602	79.46616459	-0.054266537	0.084985317	0.100833333	81.57774151	-0.9212	-0.0762	0.924314052	-175.2702838	2.111576918	-3709	LO	30
1304	-18927.62122	66461.70964			Nash				0.5993	70.34145	62.435	01/10/2016 04:31	11.65	5.359	21.8166795	0.7948	-0.1632	0.811382327	101.6035272	-1.419533399	0.448205276	1.488611111	24.33238931	-2.2143	0.6114	2.297191506	164.5645021	77.27113784	-3944	LO	30
1305	-15433.20179	74119.30368			Nash				0.66838	70.37269	8.417	01/10/2016 06:04	1.55	5.43	174.438186	0.7948	-0.1632	0.811382327	101.6035272	0.84820862	-1.247241589	1.508333333	153.8054265	0.0534	-1.084	1.085356461	-87.1794291	52.20189935	-3834	LO	30
1306	-13418.61841	70042.15217			Nash				0.63163	70.39077	4.548	01/10/2016 08:52	2.8	1.624	70.72385502	0.7948	-0.1632	0.811382327	101.6035272	-0.329278251	-0.308345696	0.451111111	54.68989986	-1.1241	-0.1451	1.133410423	-172.6424395	46.91362729	-3783	LO	30
1307	4022.201159	82287.7116			Nash				0.74222	70.54692	21.31	01/10/2016 14:34	5.7	3.739	144.0459017	0.6728	-0.199	0.701613027	106.477102	0.972876976	-0.363625398	1.038611111	21.24264734	0.3001	-0.1646	0.342268481	-28.74963771	85.23445464	-4255	LO	30
1308	4215.776182	82780.87409			Nash				0.74667	70.54865	0.53	01/10/2016 16:06	1.5333	0.346	106.3358214	0.6728	-0.199	0.701613027	106.477102	-0.091806955	-0.028439914	0.096111111	73.99163223	-0.7646	0.1706	0.783399348	167.4249686	32.48546976	-4240	LO	30
1309	76000.74731	103150.486			Nash				0.93116	71.19195	1.646	03/10/2016 02:36	1.0167	1.619	121.7488493	0.4665	-0.0326	0.467637691	93.99745069	0.369604901	0.256207522	0.449722222	26.56200406	-0.0969	0.2888	0.304628372	108.5466341	67.43544664	-4041	LO	30
1310	76157.19441	103460.4907			Nash				0.93396	71.19335	0.347	03/10/2016 02:54	0.3	1.157	121.4353298	0.4665	-0.0326	0.467637691	93.99745069	-0.255537907	0.194913303	0.321388889	106.3595789	-0.722	0.2275	0.757034374	162.5104212	12.36212823	-4036	LO	30
1311	77892.80992	102952.3732			Nash				0.92939	71.20892	1.808	03/10/2016 03:42	0.8	2.261	114.6807345	0.4665	-0.0326	0.467637691	93.99745069	0.606894983	0.161654756	0.628055556	140.005163	0.1404	0.1943	0.239678246	54.14299052	46.0077123	-4103	LO	30
1312	81683.71484	98454.37839			Nash				0.88882	71.24296	3.227	03/10/2016 05:20	0.9167	3.521	104.8588227	0.4665	-0.0326	0.467637691	93.99745069	-0.860607247	-0.464701879	0.978055556	124.0624093	-1.3271	-0.4321	1.395681081	-161.9649162	30.06495865	-4209	LO	30
1313	83272.65395	97384.95785			Nash				0.87918	71.25722	1.915	03/10/2016 06:11	0.85	2.253	78.49312531	0.4665	-0.0326	0.467637691	93.99745069	0.535648929	-0.323647318	0.625833333	77.97714266	0.0691	-0.291	0.299148985	-76.63508737	16.02030803	-4205	LO	30
1314	160832.8674	113705.0206			Nash				1.02726	71.95295	79.259	05/10/2016 02:05	19.9	3.983	47.49773301	0.5623	-0.0759	0.567399418	97.68739702	-0.794771091	0.769698179	1.106388889	112.7605216	-1.3571	0.8456	1.598961609	148.072748	15.07312463	-4072	LO	30
1315	167459.3634	110936.1397			Nash				1.0023	72.01245	7.182	05/10/2016 05:33	3.4667	2.072	105.4218869	0.5623	-0.0759	0.567399418	97.68739702	-0.276766063	0.504643185	0.575555556	270.0370347	-0.8391	0.5805	1.020324579	145.3209461	172.3496377	-4048	LO	30
1316	162229.6493	110944.2723			Nash				1.00233	71.96551	5.23	05/10/2016 11:31	5.9667	0.876	87.09061294	0.5623	-0.0759	0.567399418	97.68739702	-0.004503356	0.243291658	0.243333333	100.9770663	-0.5668	0.3192	0.650499315	150.6142437	3.289669272	-4080	LO	30
1317	166973.8978	110025.6682			Nash				0.99407	72.0081	4.832	05/10/2016 13:54	2.3833	2.028	115.0813382	0.5623	-0.0759	0.567399418	97.68739702	-0.413230599	0.382864096	0.563333333	112.7384209	-0.9755	0.4588	1.07801876	154.8137424	15.05102387	-4057	LO	30
1318	169243.5877	109078.4082			Nash				0.98553	72.02848	2.459	05/10/2016 15:37	1.7167	1.433	86.87269471	0.5623	-0.0759	0.567399418	97.68739702	-0.310204057	0.249442716	0.398055556	5.854249245	-0.8725	0.3253	0.931188065	159.5503244	91.83314777	-4017	LO	30
1319	171284.5929	128664.4587			Nash				1.16251	72.04663	19.692	07/10/2016 01:17	9.6667	2.037	112.8358335	0.5623	-0.0759	0.567399418	97.68739702	0.564315636	0.041415267	0.565833333	102.4931117	0.002	0.1173	0.117332581	89.01567745	4.805714686	-4014	LO	30
1320	212604.1554	119526.8131			Nash				1.08029	72.41767	12.937	07/10/2016 09:28	5.4667	2.367	87.18705951	0.5487	-0.1164	0.560910554	101.9770408	-0.562604093	0.340268841	0.6575	181.6501361	-1.1113	0.4567	1.201475434	157.6607402	79.6730952	-3211	LO	30
1321	212432.319	113766.8498			Nash				1.02823	72.41617	5.763	07/10/2016 11:07	1.65	3.492	167.677785	0.5487	-0.1164	0.560910554	101.9770408	0.435982697	0.866498175	0.97	32.34670415	-0.1127	0.9829	0.989340191	96.5420164	69.63033669	-3436	LO	30
1322	216307.3895	119833.4783			Nash				1.08309	72.45092	7.199	09/10/2016 02:11	15.0667	0.478	82.10030066	0.6351	-0.2294	0.675260224	109.8598697	-0.057602	0.119632554	0.132777778	81.69728728	-0.6927	0.349	0.775667315	153.2577832	28.16258243	-3223	LO	30
1323	247321.9065	124302.105			Nash				1.12371	72.72941	13.092	09/10/2016 09:02	4.1	3.193	23.38752469	0.6351	-0.2294	0.675260224	109.8598697	-0.205851042	-0.862725794	0.886944444	354.1241663	-0.841	-0.6333	1.052758385	-143.0163547	115.7357034	-2480	LO	30
1324	246756.2193	129804.7006			Nash				1.17345	72.72429	5.532	09/10/2016 10:49	1.7833	3.102	21.27112911	0.6246	-0.3246	0.703910733	117.4605661	0.854584368	0.110249725	0.861666667	259.5177022	0.23	0.4348	0.491921836	62.12642443	142.0571361	-2263	LO	30
1325	236378.4884	127906.1328			Nash				1.15621	72.6311	10.55	09/10/2016 15:07	4.3	2.453	86.22380457	0.6246	-0.3246	0.703910733	117.4605661	-0.645686354	-0.217669361	0.681388889	55.11733229	-1.2703	0.1069	1.274779033	175.1882784	62.34323382	-2611	LO	30
1326	269530.5175	150819.3306			Nash				1.36361	72.9287	40.3	11/10/2016 01:37	10.5	3.838	146.4752108	0.4864	-0.2995	0.571213804	121.6226161	0.3342145	-1.012370273	1.066111111	310.6949605	-0.1522	-0.7129	0.728933778	-102.0507627	170.9276555	-2466	LO	30
1327	260445.05	158594.2903			Nash				1.43383	72.84702	14.419	11/10/2016 08:43	2.6833	5.373	105.4372717	0.4864	-0.2995	0.571213804	121.6226161	-1.479676347	0.195228475	1.4925	93.27277493	-1.9661	0.4947	2.027365894	165.8757635	28.34984113	-2956	LO	30
1328	307738.6687	155863.7496			Nash				1.4095	73.27194	47.372	13/10/2016 01:20	16.6167	2.851	132.9436469	0.4386	-0.0952	0.448812879	102.2463329	-0.785913883	-0.097546763	0.791944444	124.4340318	-1.2245	-0.0023	1.224516132	-179.8901936	22.18769898	-1948	LO	30
1329	314071.3977	151544.372			Nash				1.37048	73.32887	7.666	13/10/2016 06:00	4.6667	1.643	132.6347319	0.4386	-0.0952	0.448812879	102.2463329	-0.438634099	-0.126059292	0.456388889	111.7112999	-0.8772	-0.0309	0.877776715	-177.9852831	9.464966997	-1654	LO	30
1330	318344.895	149850.7193			Nash				1.35519	73.36728	4.597	13/10/2016 08:19	2.3167	1.984	65.76254681	0.4386	-0.0952	0.448812879	102.2463329	0.354322151	0.422112864	0.551111111	114.2602537	-0.0843	0.5173	0.524132955	99.25303168	12.01392083	-1858	LO	30
1331	326066.047	146388.0357			Nash				1.32392	73.43668	8.462	13/10/2016 09:55	1.6	5.289	124.6949131	0.4386	-0.0952	0.448812879	102.2463329	0.554241591	1.360612713	1.469166667	101.3823982	0.1156	1.4558	1.46039845	85.45828133	0.863934611	-2033	LO	30
1332	330792.8979	145439.7234			Nash				1.31537	73.47916	4.821	13/10/2016 11:37	1.7	2.836	174.8375889	0.4386	-0.0952	0.448812879	102.2463329	0.338993867	-0.711109686	0.787777778	128.8250647	-0.0996	-0.6159	0.623911951	-99.18645037	26.57873181	-2109	LO	30
1333	367981.2937	115679.3138			Nash				1.04636	73.81347	47.63	15/10/2016 01:19	13.7	3.477	135.9078644	0.5421	-0.311	0.624974727	119.842673	0.034743901	-0.96520821	0.965833333	53.83570374	-0.5074	-0.6542	0.827888032	-127.7945422	66.00696929	-2039	LO	30
1334	421614.6462	154583.92			Nash				1.39846	74.29538	25.244	15/10/2016 09:44	5.0833	4.966	72.19971667	0.5406	-0.2771	0.607480675	117.1387069	-0.951698434	-0.998567507	1.379444444	255.694985	-1.4923	-0.7215	1.65754939	-154.1980625	138.5562781	-1991	LO	30
1335	394646.2686	147761.6718			Nash				1.33666	74.053	4.143	15/10/2016 15:35	4.2667	0.971	121.9706789	0.5201	-0.2797	0.590538822	118.2705282	-0.264109872	0.054736212	0.269722222	68.21320629	-0.7842	0.3344	0.852544839	156.9035634	50.05732187	-2304	LO	30
1336	429131.4661	161437.3149			Nash				1.46048	74.36293	37.098	17/10/2016 02:18	10.7167	3.462	74.54352258	0.5406	-0.2771	0.607480675	117.1387069	0.525272527	-0.80553805	0.961666667	72.14340673	-0.0153	-0.5284	0.528660292	-91.66141203	44.99530016	-2417	LO	30
1337	452902.4186	169036.4362			Nash				1.52928	74.5766	3.206	17/10/2016 04:36	0.7167	4.474	113.9611865	0.5114	-0.2351	0.562851641	114.6891131	-0.358051947	1.190082102	1.242777778	56.72102858	-0.8695	1.4252	1.669458209	121.3858533	57.96808449	-2509	LO	30
1338	464767.1124	176768.3552			Nash				1.59925	74.68325	14.162	17/10/2016 10:50	6.2333	2.272	72.3713995	0.5114	-0.2351	0.562851641	114.6891131	0.151078934	0.612761283	0.631111111	319.55914	-0.3603	0.8479	0.921249166	113.0243484	155.129973	-2444	LO	30
1339	459933.8929	182403.026			Nash				1.65022	74.63979	7.424	17/10/2016 14:33	3.7167	1.997	150.2157141	0.5114	-0.2351	0.562851641	114.6891131	-0.011408203	-0.554604901	0.554722222	41.32588093	-0.5228	-0.3195	0.612708576	-148.5695567	73.36323214	-2476	LO	30
1340	461886.383	184607.8139			Nash				1.67017	74.65734	2.399	17/10/2016 15:35	0.55	4.363	69.655413	0.5114	-0.2351	0.562851641	114.6891131	-0.959953721	-0.739796046	1.211944444	98.76818627	-1.4714	-0.5047	1.555506307	-161.067275	15.9209268	-2477	LO	30
1341	465197.6146	184099.9169			Nash				1.66558	74.68711	3.35	17/10/2016 16:36	1.0167	3.295	154.1810585	0.5114	-0.2351	0.562851641	114.6891131	0.891638391	0.206674601	0.915277778	64.63948913	0.3802	0.4418	0.582877373	49.28119876	50.04962394	-2468	LO	30
1342	525421.0848	212442.3546			Nash				1.92201	75.22858	6.949	19/10/2016 05:36	1.5333	4.532	27.32461058	0.3812	0.2035	0.432117681	61.90489426	-1.210689989	0.345008675	1.258888889	358.7931711	-1.5919	0.1415	1.598167213	174.9201299	63.11172315	-2987	LO	30
1343	525334.9067	216480.0843			Nash				1.95854	75.22781	4.039	19/10/2016 08:46	3.1667	1.275	151.8213522	0.3812	0.2035	0.432117681	61.90489426	-0.349947148	-0.054507075	0.354166667	74.13752028	-0.7311	-0.258	0.775334639	-160.5630913	12.23262602	-3032	LO	30
1344	534988.6759	219206.2854			Nash				1.98319	75.31462	10.031	19/10/2016 11:51	3.0833	3.253	37.86505662	0.3812	0.2035	0.432117681	61.90489426	-0.683967907	-0.590509053	0.903611111	98.71257992	-1.0652	-0.794	1.328545463	-143.2980165	36.80768566	-3184	LO	30
1345	590994.9105	210691.5524			Nash				1.90599	75.81817	56.65	21/10/2016 04:57	17.1	3.313	NA	0.3716	0.2536	0.449888342	55.68825174	0.760896701	-0.517636357	0.920277778	317.6326965	0.3893	-0.7712	0.863919811	-63.21674184	98.05555526	-3591	LO	30
1354	362174.8805	476837.4983	5264	129726	Sparticus				4.3130002	73.75800323	17.62600154	03/05/2013 01:33	32.63333333	0.540122621	149.7738009	-0.0817	-0.2897	0.300999967	195.7492947	79.3502672	0.150034061	-0.050859815	-0.141150624	0.0308	0.1485	0.151716953	78.27149261	116.3990275	-1660	CM	4.3
1355	363951.0879	477166.282	5264	129726	Sparticus				4.31599998	73.77400208	1.806380736	03/05/2013 04:15	2.7	0.669029902	142.8493462	-0.0817	-0.2897	0.300999967	195.7492947	0	0.185841639	-0.083270735	0.166141806	-0.0016	0.4558	0.455844512	90.19742848	164.2507053	-2067	CM	4.3
1356	363951.4441	477387.3896	5264	129726	Sparticus				4.31799984	73.77400208	0.221107863	03/05/2013 05:06	0.85	0.260126897	65.58763466	-0.0817	-0.2897	0.300999967	195.7492947	93.27859781	0.072257471	-0.07158038	0.009868705	0.0101	0.2996	0.29973958	88.06524814	102.4706968	-2012	CM	4.3
1357	367835.1601	477160.1157	5264	129726	Sparticus				4.31599998	73.80899811	3.890360372	03/05/2013 12:23	7.283333333	0.534145589	50.02947222	-0.0817	-0.2897	0.300999967	195.7492947	290.6189772	0.148373775	-0.116919288	-0.091349095	-0.0352	0.1984	0.201453418	100.0685303	94.86968256	-2378	CM	4.3
1358	366948.2857	477493.1669	5264	129726	Sparticus				4.31899977	73.8010025	0.947348615	03/05/2013 13:20	0.95	0.997209068	74.68012346	-0.0817	-0.2897	0.300999967	195.7492947	221.1062505	0.277002519	0.18475664	0.206386481	0.2665	0.4961	0.563117161	61.75898453	25.35695585	-2355	CM	4.3
1359	365391.6791	475726.6767	5264	129726	Sparticus				4.30299997	73.78700256	2.354466252	03/05/2013 14:07	0.783333333	3.005701599	84.7687638	-0.0817	-0.2897	0.300999967	195.7492947	276.0246525	0.834917111	-0.170841609	0.817251324	-0.0891	1.107	1.110534763	94.60403292	80.27535783	-2318	CM	4.3
1360	363282.7188	475951.162	5264	129726	Sparticus				4.30499983	73.76799774	2.120874227	03/05/2013 15:23	1.266666667	1.674374389	33.35440021	-0.0817	-0.2897	0.300999967	195.7492947	146.7423889	0.465103997	0.45640407	-0.089537996	0.5381	0.2002	0.574126135	20.40401224	49.00690573	-2101	CM	4.3
1361	396630.3684	425271.8345	5264	129726	Sparticus				3.84699988	74.06900024	60.66679466	05/05/2013 02:09	34.76666667	1.744970124	42.66561107	-0.1244	-0.6008	0.613543804	191.6981987	186.3227627	0.484713923	-0.23416313	-0.42439983	-0.1098	0.1764	0.207761798	121.8915	5.375435991	-2419	CM	4.3
1362	396518.3043	424277.0289	5264	129726	Sparticus				3.83800006	74.06800079	1.00109771	05/05/2013 02:50	0.683333333	1.465021039	90.75238752	-0.1244	-0.6008	0.613543804	191.6981987	89.99953145	0.406950289	0.406950244	0.000190676	0.5314	0.601	0.802198775	48.51933185	101.6986672	-2416	CM	4.3
1363	398072.8788	424275.3488	5264	129726	Sparticus				3.83800006	74.08200073	1.554575369	05/05/2013 03:43	0.883333333	1.759896644	97.61706014	-0.1244	-0.6008	0.613543804	191.6981987	191.0216142	0.488860179	0.431187936	-0.230350251	0.5556	0.3704	0.667765656	33.69419335	0.676584498	-2388	CM	4.3
1364	397179.3112	419743.7675	5264	129726	Sparticus				3.79699993	74.0739975	1.241533339	05/05/2013 04:24	0.583333333	2.128342867	38.86429513	-0.1244	-0.6008	0.613543804	191.6981987	188.9486898	0.591206352	-0.006786173	0.591167403	0.1176	1.192	1.197755944	84.36475122	2.74950884	-2399	CM	4.3
1365	396844.104	417643.707	5264	129726	Sparticus				3.77800012	74.07099915	2.126644727	05/05/2013 05:24	1	2.126644727	164.732355	-0.1244	-0.6008	0.613543804	191.6981987	129.6506694	0.590734646	-0.219533119	-0.548427417	-0.0951	0.0524	0.10859649	151.1663841	62.04752925	-2388	CM	4.3
1366	418039.6876	400157.4257	5264	129726	Sparticus				3.61999989	74.26200104	21.35146765	05/05/2013 12:36	7.066666667	3.021434102	114.4972422	-0.1244	-0.6008	0.613543804	191.6981987	139.4703904	0.839287251	0.587684909	0.599190735	0.7121	1.2	1.395364713	59.31473882	52.22780827	-2670	CM	4.3
1367	418705.0787	399383.0853	5264	129726	Sparticus				3.61299992	74.26799774	1.020954731	05/05/2013 12:59	0.383333333	2.663360168	109.4618831	-0.1244	-0.6008	0.613543804	191.6981987	161.9949013	0.739822269	-0.71462678	-0.191430286	-0.5902	0.4094	0.718297441	145.2555822	29.70329732	-2667	CM	4.3
1368	445986.4819	315798.3991	5264	129726	Sparticus				2.85700011	74.51399994	3.274099913	07/05/2013 02:46	1.683333333	1.945009849	59.43298015	-0.187	-0.4738	0.509367686	201.5382226	121.5325271	0.540280514	0.536611927	-0.062854378	0.7236	0.4109	0.832160156	29.59262656	80.00569543	-2332	CM	4.3
1369	456320.7076	309493.9142	5264	129726	Sparticus				2.79999995	74.60700226	4.170379244	07/05/2013 04:42	0.883333333	4.72118405	97.91405555	-0.187	-0.4738	0.509367686	201.5382226	148.5192257	1.311440014	-0.510410789	-1.20803797	-0.3234	-0.7342	0.802309127	-113.7721165	53.01899689	-2402	CM	4.3
1370	511342.9478	220177.0912	5264	129726	Sparticus				1.99199998	75.10199738	3.527697834	09/05/2013 04:42	1.616666667	2.182081135	52.50855415	0.5488	-0.4238	0.693388693	127.6764082	126.8880489	0.606133649	0.417461332	0.4394588	-0.1313	0.8633	0.873192763	98.65080322	0.788359233	-2899	CM	4.3
1371	513122.2475	218850.835	5264	129726	Sparticus				1.98000002	75.11799622	2.665373118	09/05/2013 05:40	0.933333333	2.855756912	76.75266892	0.5488	-0.4238	0.693388693	127.6764082	120.8898788	0.793265809	0.686014949	0.398314114	0.1372	0.8221	0.833486388	80.52439239	6.786529357	-2915	CM	4.3
1372	620593.3848	154991.3436	5264	129726	Sparticus				1.40199995	76.08399963	125.0123194	11/05/2013 04:10	46.5	2.688436975	38.3069243	0.7181	-0.569	0.916203367	128.3922053	107.5965332	0.746788049	0.233335703	0.709398928	-0.4848	1.2784	1.367223552	110.7665481	20.79567209	-3889	CM	4.3
1373	625155.8825	153556.3299	5264	129726	Sparticus				1.38900006	76.125	4.78284951	11/05/2013 05:44	1.566666667	3.052882666	30.71665679	0.7181	-0.569	0.916203367	128.3922053	113.5489838	0.848022963	-0.01099103	0.847951734	-0.7291	1.417	1.593526261	117.228038	14.84322149	-3850	CM	4.3
1374	645077.514	144942.92	5264	129726	Sparticus				1.31099999	76.30400085	21.70396813	11/05/2013 13:22	7.633333333	2.843314603	147.3993193	0.7074	-0.5422	0.89128873	127.4690373	108.3379822	0.789809612	0.68869438	0.38665136	-0.0187	0.9289	0.929039692	91.15369185	19.13105505	-4174	CM	4.3
1375	750840.9862	110173.8357	5264	129726	Sparticus				0.99599999	77.2539978	111.3319419	13/05/2013 03:27	38.08333333	2.923377031	131.8790381	0.9088	-0.0806	0.912367141	95.06820942	90.11818435	0.812049175	0.806384609	-0.095748242	-0.1024	-0.0151	0.103529617	-171.5863935	4.950025077	-4458	CM	4.3
1376	852090.302	110035.7036	5264	129726	Sparticus				0.99400002	78.16300201	34.49499624	13/05/2013 12:11	7.2	4.7909717	165.3355507	1.0447	-0.2836	1.082509607	105.1878075	94.0575157	1.330825472	-0.810550888	1.055511107	-1.8553	1.3391	2.288050352	144.1784314	11.13029181	-4713	CM	4.3
1377	1068306.418	94992.49156	5264	129726	Sparticus				0.85600001	80.10099792	210.1418599	15/05/2013 02:43	38.06666667	5.520364096	148.7109051	1.4335	-0.0531	1.434483133	92.12139206	37.23856825	1.533434471	-1.224773765	0.922686568	-2.6583	0.9758	2.831709525	159.8430624	54.88282381	-4627	CM	4.3
1378	1070425.67	97769.72197	5264	129726	Sparticus				0.88099998	80.12000275	3.493456365	15/05/2013 03:32	0.816666667	4.277701671	85.43322936	1.3982	-0.1351	1.404711803	95.51902754	103.3399751	1.188250464	0.850070597	-0.830252459	-0.5481	-0.6952	0.885258597	-128.2558651	7.820947543	-4612	CM	4.3
1379	1081265.964	95231.95568	5264	129726	Sparticus				0.85799998	80.21700287	2.395932938	15/05/2013 05:20	0.95	2.522034671	108.996779	1.3652	0.05723	1.366399031	87.59953216	95.94129002	0.700565186	0.660017116	0.234880792	-0.7052	0.1777	0.72721572	165.860181	8.341757856	-4607	CM	4.3
1380	1143536.78	88878.0095	5264	129726	Sparticus				0.80000001	80.77400208	9.680879836	15/05/2013 14:27	1.616666667	5.988173095	147.3115363	1.3391	0.07424	1.341156362	86.82675777	89.99997907	1.663381415	1.663381415	3.48E-05	0.3243	-0.0742	0.332663261	-12.8890578	3.173221298	-4546	CM	4.3
1381	1143872.102	88878.48307	5264	129726	Sparticus				0.80000001	80.77700043	0.335322299	15/05/2013 14:31	0.066666667	5.029834483	69.56146186	1.3391	0.07424	1.341156362	86.82675777	94.08576496	1.397176245	-0.819323037	1.131729306	-2.1584	1.0575	2.403554376	153.8980997	7.259007194	-4547	CM	4.3
1382	1148569.833	88551.82152	5264	129726	Sparticus				0.79699999	80.81900024	4.709074992	15/05/2013 15:19	0.8	5.88634374	25.78768385	1.3391	0.07424	1.341156362	86.82675777	105.0182205	1.635095483	-1.261328583	-1.040474624	-2.6004	-1.1147	2.82927862	-156.7968448	18.19146275	-4549	CM	4.3
1383	1416727.784	17310.77112	5264	129726	Sparticus				0.155	83.20999908	43.08583651	17/05/2013 12:42	8.116666667	5.308316613	60.54506249	0.8068	-0.0096	0.806857113	90.68172227	100.1355059	1.474532393	-1.117529181	0.961963776	-1.9243	0.9716	2.155685266	153.2115023	9.453783647	-4548	CM	4.3
1384	1436859.565	13743.2396	5264	129726	Sparticus				0.123	83.38899994	1.460965694	17/05/2013 15:48	0.3	4.869885645	98.55454207	0.8068	-0.0096	0.806857113	90.68172227	93.36678803	1.352746013	-1.318589852	0.302063864	-2.1254	0.3117	2.148119267	171.6576913	2.685065757	-4543	CM	4.3
1385	1438771.719	13632.10708	5264	129726	Sparticus				0.122	83.40599823	1.915380927	17/05/2013 16:14	0.433333333	4.420109831	48.38424141	0.8068	-0.0096	0.806857113	90.68172227	97.50410773	1.227808286	0.420867329	-1.15342268	-0.3859	-1.1438	1.207176189	-108.6447052	6.822385462	-4539	CM	4.3
1386	1688040.573	-19007.0525	5264	129726	Sparticus				-0.169	85.61499786	8.052616425	19/05/2013 15:28	1.466666667	5.49042029	113.9947224	0.8156	0.0615	0.817915405	85.68779459	87.97030567	1.525116747	-0.675566307	1.367329974	-1.4912	1.3058	1.982112226	138.7910271	2.282511084	-4534	CM	4.3
1387	1819190.912	-14453.87107	5264	129726	Sparticus				-0.12800001	86.77100372	131.2293519	21/05/2013 03:58	36.5	3.59532471	173.9233262	0.5697	-0.2619	0.627016507	114.6889816	89.26511265	0.998701308	0.740942786	0.669632804	0.1712	0.9315	0.94714173	79.58366601	25.42386891	-4551	CM	4.3
1388	1934456.426	-13036.2633	5264	129726	Sparticus				-0.115	87.78299713	115.2742309	23/05/2013 03:19	47.35	2.434513853	86.96921249	0.6268	0.0856	0.632618052	82.22341268	111.8775277	0.676253848	-0.671893423	-0.076671342	-1.2987	-0.1623	1.308792037	-172.8778218	29.65411501	-4551	CM	4.3
1389	1979100.16	-30882.46833	5264	129726	Sparticus				-0.27200001	88.1740036	48.0785813	23/05/2013 12:01	8.7	5.526273712	103.1992713	0.7684	0.2299	0.802055216	73.34317832	72.24137597	1.535076031	0.708681545	-1.361700734	-0.0597	-1.5916	1.592720688	-92.14878708	1.101802348	-4509	CM	4.3
1390	2043428.974	-10470.26033	5264	129726	Sparticus				-0.092	88.73600006	0.824181737	23/05/2013 14:15	0.65	1.267971904	170.6655965	0.7449	0.1779	0.765848823	76.56799366	56.31780988	0.352214418	-0.225679363	0.270414166	-0.9706	0.0925	0.974978549	174.5551027	20.25018378	-4525	CM	4.3
1391	2044460.728	-9787.796059	5264	129726	Sparticus				-0.086	88.74500275	1.23704229	23/05/2013 14:35	0.333333333	3.71112687	111.3089356	0.7449	0.1779	0.765848823	76.56799366	97.94364926	1.030868575	-0.092311715	-1.026727114	-0.8372	-1.2046	1.466986687	-124.7991681	21.3756556	-4533	CM	4.3
1392	2049387.713	-10472.60468	5264	129726	Sparticus				-0.092	88.78800201	1.53552934	23/05/2013 16:03	0.883333333	1.738335102	167.1262828	0.7449	0.1779	0.765848823	76.56799366	135.991455	0.482870862	-0.20495765	-0.437214628	-0.9499	-0.6151	1.131634022	-147.0734666	59.4234613	-4539	CM	4.3
1393	2108032.469	-70963.34422	5264	129726	Sparticus				-0.62199998	89.30000305	84.25162894	25/05/2013 04:19	36.26666667	2.323114769	37.49365995	0.3969	-0.3116	0.504602983	128.1349057	158.0775414	0.645309658	0.328060792	0.555698364	-0.0688	0.8673	0.870026027	94.5381667	29.94263572	-2966	CM	4.3
1394	2140200.464	-151360.4583	5264	129726	Sparticus				-1.32500005	89.58300018	66.99560301	27/05/2013 02:49	36.53333333	1.83382125	97.03572315	0.4319	-0.4291	0.608822158	134.8136729	115.473691	0.509394792	0.480072761	-0.17033261	0.0482	0.2588	0.263213177	79.45439811	19.33998195	-2732	CM	4.3
1395	2142607.602	-152517.4262	5264	129726	Sparticus				-1.33500004	89.60399628	3.126439359	27/05/2013 04:27	0.85	3.678163951	179.8697477	0.4319	-0.4291	0.608822158	134.8136729	180	1.021712209	-0.457802284	-0.913407306	-0.8897	-0.4843	1.01297765	-151.4384433	45.18632708	-2996	CM	4.3
1396	2142606.908	-152631.661	5264	129726	Sparticus				-1.33599997	89.60399628	0.114236955	27/05/2013 04:27	0	#DIV/0!	169.712547	0.4319	-0.4291	0.608822158	134.8136729	165.9283712	#DIV/0!	#DIV/0!	#DIV/0!	#DIV/0!	#DIV/0!	#DIV/0!	#DIV/0!	31.11469824	-2996	CM	4.3
1397	2160234.011	-224766.7929	5264	129726	Sparticus				-1.96599996	89.76200104	74.25760583	29/05/2013 01:12	44.75	1.65938784	141.0430332	0.3804	-0.493	0.62269829	142.3461348	172.5770593	0.460941067	0.288093371	-0.359817838	-0.0923	0.1332	0.16204321	124.7252695	30.23092455	-3481	CM	4.3
1398	2160554.969	-227399.343	5264	129726	Sparticus				-1.98899996	89.76499939	2.652043353	29/05/2013 02:25	1.216666667	2.17976166	97.1247287	0.3804	-0.493	0.62269829	142.3461348	206.5381763	0.60548935	-0.578580452	0.178499337	-0.959	0.6715	1.170706995	144.9994389	64.19204148	-3439	CM	4.3
1399	2160320.862	-227854.5346	5264	129726	Sparticus				-1.99300003	89.76300049	0.511864916	29/05/2013 02:54	0.483333333	1.059030861	28.43452198	0.3804	-0.493	0.62269829	142.3461348	149.7727422	0.294175239	-0.293175133	0.0242366	-0.6736	0.5172	0.849256828	142.4794348	7.426607447	-3495	CM	4.3
1400	2161112.962	-229233.8304	5264	129726	Sparticus				-2.00500011	89.76999664	1.590559294	29/05/2013 03:47	0.883333333	1.800633163	123.9214832	0.3804	-0.493	0.62269829	142.3461348	161.519021	0.500175879	-0.370169149	-0.33637882	-0.7506	0.1566	0.766736097	168.2132313	19.17288622	-3822	CM	4.3
1401	2161337.422	-229921.8979	5264	129726	Sparticus				-2.01099992	89.77200317	0.723753761	29/05/2013 04:08	0.35	2.06786789	151.9095931	0.3804	-0.493	0.62269829	142.3461348	172.8833523	0.574407747	0.207100299	-0.535773951	-0.1733	-0.0428	0.178500413	-166.1353304	30.53721757	-4009	CM	4.3
1402	2161443.9	-230837.5929	5264	129726	Sparticus				-2.01900005	89.77300262	0.921864906	29/05/2013 04:34	0.433333333	2.127380552	169.1013979	0.3804	-0.493	0.62269829	142.3461348	175.7687444	0.590939042	-0.345782504	0.479211239	-0.7262	0.9722	1.213480829	126.7574884	33.42260961	-4203	CM	4.3
1403	2162045.84	-240104.7006	5264	129726	Sparticus				-2.0999999	89.77899933	9.286636451	29/05/2013 12:08	7.566666667	1.227308782	132.8429884	0.3804	-0.493	0.62269829	142.3461348	170.9747967	0.340919106	0.259291402	0.221345444	-0.1211	0.7143	0.724538961	99.62230841	28.62866197	-4132	CM	4.3
1404	2168705.199	-284774.4267	5264	129726	Sparticus				-2.49000001	89.84100342	45.16338661	31/05/2013 03:07	38.98333333	1.158530653	107.7160259	0.1534	-0.3898	0.418898078	158.5186186	181.1007451	0.32181407	-0.321809305	-0.001751247	-0.4752	0.388	0.613519126	140.7654428	22.58212655	-3539	CM	4.3
1405	2167191.406	-332334.2268	5264	129726	Sparticus				-2.9059999	89.83300018	47.58388545	02/06/2013 03:12	48.08333333	0.989612869	76.56500491	0.11846	-0.2986	0.321239368	158.3608804	209.0852257	0.274892464	0.262994101	0.079999809	0.1445	0.3786	0.405250443	69.1051654	50.7243453	-3384	CM	4.3
1406	2148817.224	-364089.1442	5264	129726	Sparticus				-3.18600011	89.67700195	27.47926891	04/06/2013 04:09	47.3	0.580957059	47.7761915	0.0695	-0.16977	0.183445095	157.7369166	191.4215253	0.161376961	0.101502312	-0.125458376	0.032	0.0443	0.054659565	54.16279511	33.68460865	-3553	CM	4.3
1407	2142525.855	-392791.3629	5264	129726	Sparticus				-3.43799996	89.62599945	29.38364636	04/06/2013 12:01	7.866666667	3.735209284	152.8983529	0.0695	-0.16977	0.183445095	157.7369166	11.14744146	1.037558134	-0.987229779	-0.319224444	-1.0567	-0.1495	1.067246203	-171.9499863	146.5894752	-3757	CM	4.3
1408	2148087.544	-366821.3503	5264	129726	Sparticus				-3.21000004	89.67099762	0.114264757	04/06/2013 14:20	1.983333333	0.057612483	68.38841174	0.0695	-0.16977	0.183445095	157.7369166	131.4588256	0.016003468	-0.013042326	0.009274088	-0.0825	0.179	0.197154815	114.7504937	26.27809108	-3460	CM	4.3
1409	2150015.481	-368564.0369	5264	129726	Sparticus				-3.2249999	89.68800354	0.617852372	04/06/2013 16:51	0.75	0.823803163	123.7795632	0.0695	-0.16977	0.183445095	157.7369166	180.7579235	0.228834212	-0.215096551	-0.078093343	-0.2846	0.0917	0.298998004	162.1447715	23.02100685	-3506	CM	4.3
1410	2149770.194	-377246.7328	5264	129726	Sparticus				-3.30100012	89.68699646	8.686159932	06/06/2013 02:30	33.65	0.258132539	99.74628337	0.1686	-0.1418	0.220302519	130.0653084	125.6952647	0.071703483	-0.030089791	0.065084514	-0.1987	0.2069	0.286842875	133.842483	4.370043734	-3632	CM	4.3
1411	2210332.898	-421947.433	5264	129726	Sparticus				-3.68300009	90.22000122	54.85447132	06/06/2013 12:51	9.45	5.804705959	116.3662195	0.1884	-0.1133	0.219844149	121.0218613	302.063012	1.612418322	-1.445454093	0.714531531	-1.6339	0.8278	1.831607011	153.1298486	178.9588492	-3886	CM	4.3
1412	2158672.191	-388586.3348	5264	129726	Sparticus				-3.39899993	89.76599884	0.361677263	06/06/2013 15:03	0.616666667	0.58650367	158.7343867	0.1686	-0.1418	0.220302519	130.0653084	220.5529819	0.162917686	0.028667936	0.160375565	-0.1399	0.3022	0.333003085	114.8480051	90.48767348	-3697	CM	4.3
1413	2157268.585	-390165.0291	5264	129726	Sparticus				-3.41300011	89.7539978	2.095713499	06/06/2013 16:07	0.75	2.794284666	178.4155388	0.1686	-0.1418	0.220302519	130.0653084	307.3832968	0.776190185	-0.115067034	0.767613693	-0.2837	0.9094	0.952628076	107.3239005	177.3179884	-3636	CM	4.3
1414	2071359.658	-322995.1327	5264	129726	Sparticus				-2.83500004	88.99700165	109.0510836	08/06/2013 02:53	34.76666667	3.136656289	91.56692354	0.102	-0.0129	0.102812499	97.20796349	138.62526	0.871293414	-0.060441964	0.869194444	-0.1624	0.8821	0.896926976	100.4343896	41.41729649	-3466	CM	4.3
1415	2152128.901	-416718.0202	5264	129726	Sparticus				-3.64599991	89.71299744	1.16574642	08/06/2013 12:01	7.633333333	0.152717872	85.94573236	0.1499	-0.0654	0.163545621	113.5712033	141.6364952	0.042421631	0.008418879	-0.041577846	-0.1415	0.0238	0.143472655	170.4423629	28.06529188	-3736	CM	4.3
1416	2154714.301	-420076.5377	5264	129726	Sparticus				-3.67499995	89.73600006	4.238387791	08/06/2013 13:32	1.516666667	2.794541401	99.99308862	0.1499	-0.0654	0.163545621	113.5712033	149.0867056	0.7762615	-0.639114103	-0.44058493	-0.789	-0.3752	0.873674416	-154.5683956	35.51550226	-3569	CM	4.3
1417	2156053.586	-422385.6669	5264	129726	Sparticus				-3.69499993	89.7480011	2.669412464	08/06/2013 14:49	1.283333333	2.08006166	81.22176238	0.1499	-0.0654	0.163545621	113.5712033	303.7575674	0.577794906	-0.190147982	-0.54561039	-0.34	-0.4802	0.588417071	-125.3031846	169.8136359	-3458	CM	4.3
1418	2155713.19	-422151.2569	5264	129726	Sparticus				-3.69300008	89.74500275	0.413300673	08/06/2013 15:28	0.65	0.635847189	110.6919639	0.1499	-0.0654	0.163545621	113.5712033	146.3787518	0.176624219	0.174080649	0.02986708	0.0242	0.0953	0.098287946	75.75797047	32.80754842	-3478	CM	4.3
1419	2156160.581	-422844.7863	5264	129726	Sparticus				-3.69899988	89.74900055	0.825313021	08/06/2013 16:23	0.916666667	0.900341477	32.54063862	0.1499	-0.0654	0.163545621	113.5712033	292.0521492	0.250094855	0.125482776	-0.216336565	-0.0244	-0.1509	0.152898814	-99.18921147	178.4809458	-3455	CM	4.3
1420	2150801.553	-420582.1494	5264	129726	Sparticus				-3.68000007	89.70200348	5.192138615	14/06/2013 02:21	129.95	0.039954895	37.58080708	0.2398	0.0308	0.241769891	82.68098062	174.5738915	0.011098582	-0.010755993	-0.002736263	-0.2506	-0.0335	0.2527904	-172.3764203	91.89291083	-3667	CM	4.3
1421	2150990.475	-422985.6945	5264	129726	Sparticus				-3.70099998	89.70400238	0.114750812	14/06/2013 04:11	0.216666667	0.529619132	111.1217886	0.2398	0.0308	0.241769891	82.68098062	227.9582602	0.147116426	0.141715011	0.039498081	-0.0981	0.0087	0.098469903	174.9323227	145.2772795	-3616	CM	4.3
1422	2148659.245	-425003.5027	5264	129726	Sparticus				-3.7190001	89.68399811	1.705801071	14/06/2013 15:03	2.933333333	0.581523093	80.12591482	0.2398	0.0308	0.241769891	82.68098062	218.6975419	0.161534193	-0.160597269	-0.017372756	-0.4004	-0.0482	0.403284747	-173.1395822	136.0165613	-3596	CM	4.3
1423	2124282.771	-454165.6403	5264	129726	Sparticus				-3.97799993	89.47599792	2.13334831	16/06/2013 15:17	0.416666667	5.120035944	144.7301638	0.1695	0.0494	0.176552004	73.75147824	230.1100205	1.422232207	-0.432709229	-1.354808906	-0.6022	-1.4042	1.52789352	-113.2125642	156.3585422	-2761	CM	4.3
1424	2123585.107	-454724.0645	5264	129726	Sparticus				-3.98300004	89.47000122	0.89362898	16/06/2013 15:54	0.616666667	1.449128075	134.567115	0.1695	0.0494	0.176552004	73.75147824	207.6515095	0.402535576	-0.06342179	0.397507946	-0.2329	0.3481	0.418845678	123.7867947	133.9000313	-2744	CM	4.3
1425	2117420.303	-465915.0191	5264	129726	Sparticus				-4.08199978	89.41799927	2.41055768	18/06/2013 15:11	0.866666667	2.781412708	58.26697142	0.1695	0.0494	0.176552004	73.75147824	211.9244182	0.772614641	-0.638670111	-0.434780258	-0.8082	-0.4842	0.942109044	-149.0738856	138.1729399	-2603	CM	4.3
1426	2116830.944	-466817.495	5264	129726	Sparticus				-4.09000015	89.41300201	1.077871666	18/06/2013 16:01	0.833333333	1.293446	110.3279099	0.1695	0.0494	0.176552004	73.75147824	220.0405037	0.359290556	-0.118324314	0.339247785	-0.2878	0.2898	0.408478365	134.799305	146.2890255	-2606	CM	4.3
1427	2089207.598	-498244.0861	5264	129726	Sparticus				-4.36999989	89.17700195	41.84112657	20/06/2013 03:02	35.01666667	1.194891763	76.70419701	0.0983	-0.0613	0.115847227	121.9477152	144.9176642	0.331914379	-0.019971581	0.33131298	-0.1183	0.3926	0.410040387	106.7645158	22.96994896	-3125	CM	4.3
1428	2096106.205	-508414.903	5264	129726	Sparticus				-4.45800018	89.23899841	11.116157	20/06/2013 12:10	8.5	1.307783177	50.07415688	0.0983	-0.0613	0.115847227	121.9477152	154.2313211	0.363273105	0.061934927	-0.357954485	-0.0364	-0.2967	0.298875061	-96.98867513	32.28360586	-3205	CM	4.3
1429	2111453.683	-541704.3341	5264	129726	Sparticus				-4.74700022	89.3789978	1.053282497	22/06/2013 12:58	9.983333333	0.10550409	61.34026192	0.06277	-0.0894	0.109235676	144.9263368	224.8875558	0.029306692	-0.028717092	-0.005849002	-0.0915	0.0836	0.123897769	137.5959691	79.96121895	-3953	CM	4.3
1430	2110869.619	-542262.5717	5264	129726	Sparticus				-4.75199986	89.37400055	0.807936052	22/06/2013 15:10	2.2	0.36724366	82.74781192	0.06277	-0.0894	0.109235676	144.9263368	222.6127604	0.102012128	0.080220329	-0.063017243	0.0175	0.0264	0.03163169	56.51818021	77.68642352	-3928	CM	4.3
1431	2109464.598	-543716.4138	5264	129726	Sparticus				-4.76499987	89.36199951	2.0218161	22/06/2013 15:37	0.45	4.492924667	144.1814911	0.06277	-0.0894	0.109235676	144.9263368	38.54999429	1.24803463	0.470182967	1.156078896	0.4074	1.2455	1.310420927	71.8863803	106.3763425	-3828	CM	4.3
1432	2109934.258	-543155.7972	5264	129726	Sparticus				-4.76000023	89.36599731	0.731349115	22/06/2013 16:26	0.816666667	0.895529528	56.01804208	0.06277	-0.0894	0.109235676	144.9263368	166.6558477	0.248758202	0.076636987	-0.236658859	0.0139	-0.1473	0.147910327	-84.62046759	21.72951082	-3865	CM	4.3
1433	2116172.255	-572057.1175	5264	129726	Sparticus				-5.01200008	89.4260025	29.56685516	24/06/2013 03:48	35.36666667	0.8360091	173.7990332	-0.0015	-0.1263	0.126308907	180.6804404	230.599164	0.23222475	-0.166311077	-0.162077019	-0.1648	-0.0358	0.168649596	-167.7523153	49.91872354	-3789	CM	4.3
1434	2105919.15	-580043.7476	5264	129726	Sparticus				-5.08400011	89.33799744	12.99663106	24/06/2013 12:08	8.333333333	1.559595727	149.0098528	-0.0015	-0.1263	0.126308907	180.6804404	206.4622632	0.433221035	-0.422461655	0.09595111	-0.421	0.2223	0.476029695	152.1677176	25.78182275	-3346	CM	4.3
1435	2105441.24	-580945.8297	5264	129726	Sparticus				-5.09200001	89.33399963	1.020857804	24/06/2013 13:33	1.416666667	0.720605509	89.30809229	-0.0015	-0.1263	0.126308907	180.6804404	63.33340423	0.200168197	0.007392889	0.200031628	0.0089	0.3263	0.326452776	88.43901453	117.3470362	-3336	CM	4.3
1436	2105672.436	-580836.9675	5264	129726	Sparticus				-5.09100008	89.33599854	0.255543891	24/06/2013 15:42	2.15	0.118857624	37.16835087	-0.0015	-0.1263	0.126308907	180.6804404	204.176753	0.033016007	0.015578341	-0.029109654	0.0171	0.0972	0.098679446	80.03370141	23.49631251	-3329	CM	4.3
1437	2093536.402	-606112.9678	5264	129726	Sparticus				-5.31500006	89.23500061	28.03853601	26/06/2013 03:20	35.63333333	0.786862564	103.296666	-0.1654	-0.3031	0.345292296	208.6210541	131.5124427	0.218572934	-0.171086019	0.136028312	-0.0057	0.4391	0.439165123	90.74184854	77.10861138	-3590	CM	4.3
1438	2122624.45	-632954.5502	5264	129726	Sparticus				-5.54400015	89.49500275	6.752553661	26/06/2013 14:11	1.616666667	4.176837316	166.7872916	-0.0755	-0.2548	0.265750428	196.505127	182.712002	1.160232588	0.040621594	1.159521256	0.1161	1.4143	1.41908028	85.30630873	13.79312497	-3941	CM	4.3
1439	2122450.165	-635348.3697	5264	129726	Sparticus				-5.56500006	89.4940033	4.086237333	26/06/2013 15:54	1.55	2.636282151	128.0496746	-0.0755	-0.2548	0.265750428	196.505127	116.3840924	0.732300598	0.229971578	-0.695253363	0.3055	-0.4405	0.536014972	-55.25718355	80.12103463	-3970	CM	4.3
1440	2156338.04	-653132.0332	5264	129726	Sparticus				-5.71299982	89.79399872	38.27070372	28/06/2013 04:10	36.26666667	1.055258375	63.74972894	0.0046	-0.2264	0.226446727	178.8360233	144.0546464	0.293127326	-0.233784074	0.176829399	-0.2384	0.4032	0.468423862	120.5910376	34.7813769	-3226	CM	4.3
1441	2161081.798	-660005.4091	5264	129726	Sparticus				-5.77199984	89.83699799	8.35143952	28/06/2013 12:05	7.916666667	1.054918676	21.64040237	0.0046	-0.2264	0.226446727	178.8360233	349.6190724	0.293032966	0.292926707	-0.007890689	0.2883	0.2185	0.361771488	37.15678431	170.7830491	-3326	CM	4.3
1442	2160396.227	-655640.8564	5264	129726	Sparticus				-5.73400021	89.83000183	1.33381088	28/06/2013 14:06	1.05	1.270296076	80.44503255	0.0046	-0.2264	0.226446727	178.8360233	105.0034688	0.352860021	-0.268857834	-0.228529341	-0.2735	-0.0021	0.273466124	-179.5538625	73.83255448	-3308	CM	4.3
1443	2162101.352	-656143.5127	5264	129726	Sparticus				-5.73799992	89.84500122	1.77767094	28/06/2013 15:04	0.966666667	1.838969938	28.24432739	0.0046	-0.2264	0.226446727	178.8360233	74.4019318	0.510824983	-0.507743488	0.056024221	-0.5123	0.2824	0.585029307	151.1346886	104.4340915	-3329	CM	4.3
1444	2166253.188	-655109.7158	5264	129726	Sparticus				-5.72800016	89.8809967	0.984500729	28/06/2013 16:08	0.516666667	1.905485282	83.03124925	0.0046	-0.2264	0.226446727	178.8360233	133.4947939	0.529301467	0.46764057	0.247936163	0.463	0.4743	0.662873566	45.69039315	45.34122938	-3431	CM	4.3
1445	2211329.509	-699992.8274	5264	129726	Sparticus				-6.10900021	90.28500366	0.257058368	30/06/2013 03:27	0.8	0.32132296	162.063403	0.4657	0.1828	0.500292245	68.56863346	249.3449924	0.089256378	-0.057128548	-0.06857864	-0.5228	-0.2514	0.580121463	-154.3215143	180.7763589	-3756	CM	4.3
1446	2210402.076	-700309.6836	5264	129726	Sparticus				-6.11199999	90.27700043	0.98006692	30/06/2013 12:06	8.65	0.113302534	61.45220348	0.4657	0.1828	0.500292245	68.56863346	111.8792552	0.031472926	-0.031276109	-0.003514269	-0.497	-0.1863	0.530752541	-159.4491878	43.3106217	-3760	CM	4.3
1447	2233974.296	-710523.4056	5264	129726	Sparticus				-6.19500017	90.48500061	4.055200973	30/06/2013 15:15	0.75	5.406934631	30.96147392	0.3902	0.1181	0.407680819	73.16075743	302.1577508	1.501926286	-1.403326423	0.535217265	-1.7935	0.4171	1.841391822	166.9075585	131.0030066	-4391	CM	4.3
1448	2232173.154	-709322.2641	5264	129726	Sparticus				-6.18499994	90.46900177	2.164913743	30/06/2013 16:08	0.883333333	2.450845747	143.674118	0.3902	0.1181	0.407680819	73.16075743	88.87525972	0.680790485	0.293700392	0.614178935	-0.0965	0.4961	0.505377566	101.0079718	15.71450229	-4525	CM	4.3
1449	2266978.589	-709681.8656	5264	129726	Sparticus				-6.1789999	90.77200317	34.80729166	02/07/2013 02:15	34.11666667	1.020243039	135.3536904	0.3902	0.1181	0.407680819	73.16075743	104.3413887	0.283400844	-0.05747514	-0.277511526	-0.4477	-0.3956	0.597429083	-138.5328957	31.18063123	-5148	CM	4.3
1450	2296174.734	-718055.3695	5264	129726	Sparticus				-6.24399996	91.02799988	0.61929763	02/07/2013 04:29	0.55	1.125995692	31.6874339	0.3262	0.0253	0.32717966	85.56503065	93.45960689	0.312776581	-0.297093401	0.097799288	-0.6233	0.0725	0.627495666	173.3653711	7.894576239	-5236	CM	4.3
1451	2307656.883	-719106.1283	5264	129726	Sparticus				-6.25	91.12799835	11.53012809	02/07/2013 12:11	7.7	1.497419232	35.26583923	0.2581	-0.015	0.25853551	93.32611794	261.8189051	0.415949787	-0.235585194	-0.342802919	-0.4937	-0.3278	0.592604273	-146.4161657	168.4927871	-5219	CM	4.3
1452	2303612.258	-719554.3066	5264	129726	Sparticus				-6.25500011	91.09300232	10.58151901	02/07/2013 14:53	2.133333333	4.960087036	65.59755377	0.3262	0.0253	0.32717966	85.56503065	85.04402211	1.377801954	0.332308105	-1.33712735	0.0061	-1.3624	1.362441042	-89.74313031	0.52100854	-5220	CM	4.3
1453	2319652.955	-718679.1184	5264	129726	Sparticus				-6.24300003	91.23200226	1.857099199	02/07/2013 17:04	0.75	2.476132266	97.49127828	0.2581	-0.015	0.25853551	93.32611794	89.23826728	0.687814518	0.497730932	0.474713314	0.2396	0.4897	0.545199151	63.92615554	4.087850668	-5216	CM	4.3
1454	2378585.268	-719768.7609	5264	129726	Sparticus				-6.23600006	91.74299622	58.94238602	04/07/2013 01:50	32.76666667	1.798852066	138.1679246	0.1981	0.0174	0.198862691	84.98034029	225.4144194	0.499681129	-0.473373754	0.159995376	-0.6715	0.1426	0.686447699	168.010677	140.4340791	-5052	CM	4.3
1455	2372749.302	-725119.3998	5264	129726	Sparticus				-6.28399992	91.69400024	3.532629418	04/07/2013 03:04	0.933333333	3.784960091	135.7555671	0.1981	0.0174	0.198862691	84.98034029	0	1.051377803	-0.471094654	0.939928248	-0.6692	0.9225	1.139684103	125.9568327	84.98034029	-4745	CM	4.3
1456	2372768.234	-724542.8007	5264	129726	Sparticus				-6.27899981	91.69400024	0.576909785	04/07/2013 03:28	0.4	1.442274462	119.5763894	0.1981	0.0174	0.198862691	84.98034029	127.0531961	0.400631795	0.319924073	0.241152281	0.1218	0.2238	0.254766929	61.43349419	42.07285581	-4641	CM	4.3
1457	2373218.18	-724903.9304	5264	129726	Sparticus				-6.28200006	91.69799805	0.57694606	04/07/2013 03:44	0.266666667	2.163547725	58.18567858	0.1981	0.0174	0.198862691	84.98034029	104.3017846	0.600985479	-0.098486621	-0.592860803	-0.2966	-0.6103	0.678514459	-115.9197421	19.32144435	-4708	CM	4.3
1458	2381802.22	-727380.8368	5264	129726	Sparticus				-6.30100012	91.77300262	8.934248636	04/07/2013 13:17	9.55	0.935523417	21.80421438	0.1981	0.0174	0.198862691	84.98034029	4.732612103	0.259867616	-0.234627893	-0.111718081	-0.4327	-0.1291	0.451580456	-163.3858598	80.24772818	-5255	CM	4.3
1459	2382124.438	-724619.6923	5264	129726	Sparticus				-6.27699995	91.77500153	2.779882009	04/07/2013 14:34	1.283333333	2.166141825	25.03279314	0.1981	0.0174	0.198862691	84.98034029	61.55705101	0.601706063	-0.593172739	-0.100976665	-0.7913	-0.1184	0.800078485	-171.4914894	23.42328928	-5183	CM	4.3
1460	2383651.872	-723861.5954	5264	129726	Sparticus				-6.26999998	91.78800201	1.705217146	04/07/2013 16:29	1.916666667	0.889678511	96.88559934	0.1981	0.0174	0.198862691	84.98034029	71.63819667	0.24713292	0.218314335	-0.1158168	0.0202	-0.1332	0.134741735	-81.37175113	13.34214362	-5088	CM	4.3
1461	2422201.791	-712534.1557	5264	129726	Sparticus				-6.16099977	92.11799622	40.179685	06/07/2013 01:14	32.75	1.226860611	22.89905452	0.2938	0.0814	0.30486784	74.51411703	330.8908467	0.340794614	0.339277292	0.032123015	0.0455	-0.0493	0.067055241	-47.29635861	103.6232704	-5245	CM	4.3
1462	2420677.696	-709591.4542	5264	129726	Sparticus				-6.13600016	92.10399628	0.83441982	06/07/2013 03:04	0	#DIV/0!	58.93012419	0.2938	0.0814	0.30486784	74.51411703	146.4264344	#DIV/0!	#DIV/0!	#DIV/0!	#DIV/0!	#DIV/0!	#DIV/0!	#DIV/0!	71.91231736	-5248	CM	4.3
1463	2421118.18	-710300.1368	5264	129726	Sparticus				-6.1420002	92.10800171	0.903941309	06/07/2013 03:04	1.6	0.564963318	98.19787015	0.2938	0.0814	0.30486784	74.51411703	346.0483352	0.156934255	-0.140893677	0.069118247	-0.4347	-0.0123	0.434867146	-178.3816065	88.46578179	-5247	CM	4.3
1464	2420817	-708901.8651	5264	129726	Sparticus				-6.13000011	92.10500336	0.703518865	06/07/2013 04:04	1	0.703518865	179.6462689	0.2938	0.0814	0.30486784	74.51411703	55.62630016	0.195421907	-0.192129584	0.03572037	-0.4859	-0.0457	0.48807191	-174.6297132	18.88781687	-5244	CM	4.3
1465	2423772.97	-707032.0411	5264	129726	Sparticus				-6.11299992	92.12999725	1.252022867	06/07/2013 14:06	0	#DIV/0!	80.66058906	0.2938	0.0814	0.30486784	74.51411703	83.73409692	#DIV/0!	#DIV/0!	#DIV/0!	#DIV/0!	#DIV/0!	#DIV/0!	#DIV/0!	9.219979887	-5239	CM	4.3
1466	2474693.5	-703159.778	5264	129726	Sparticus				-6.06500006	92.56800079	51.13934204	08/07/2013 02:27	35.51666667	1.439868851	170.3599823	0.2128	-0.0431	0.217120819	101.4496654	54.33453683	0.39996357	-0.178584594	-0.357880427	-0.3914	-0.3148	0.502263494	-141.1911867	47.11512855	-5147	CM	4.3
[truncated: 4,892 more rows]
